# Supplementary material for: Blood-based kinase activity profiling: a potential predictor of response to immune checkpoint inhibition in metastatic cancer
Source: J Immunother Cancer. 2020 Dec 22;8(2):e001607. doi: 10.1136/jitc-2020-001607 (PMC7757459; doi:10.1136/jitc-2020-001607)
Supplement: Supplementary data [file jitc-2020-001607supp005.zip]

Archive with 5 entries (5 files):
- Supplementary table 2 Mel-CTLA4-A.txt
- Supplementary table 3 Mel-CTLA4-B.txt
- Supplementary table 4 Mel-PD1-A.txt
- Supplementary table 5 Mel-PD1-B.txt
- Supplementary table 6 NSCLC-PD1.txt
