# Supplementary material for: Blood-based kinase activity profiling: a potential predictor of response to immune checkpoint inhibition in metastatic cancer
Source: J Immunother Cancer. 2020 Dec 22;8(2):e001607. doi: 10.1136/jitc-2020-001607 (PMC7757459; doi:10.1136/jitc-2020-001607)
Supplement: Supplementary data [file jitc-2020-001607supp005.zip › Supplementary table 2 Mel-CTLA4-A.txt]

BioNavigator Version	6.3.67.0	PamGrid Version	QuantitationType	MelIA_Identity	Protocol file name	210-242 RW PTK LUMC L-Mel-IDate	Tue, 28 Apr 2020 15:04:59 GMT
	Patient.code	LAM-05	LAM-14	LAM-26	LAM-29	LAM-35	LAM-18	LAM-22	LAM-23	LAM-32	LAM-36
	Response CB	Non-responder	Non-responder	Non-responder	Non-responder	Non-responder	Responder	Responder	Responder	Responder	Responder
ID
TNNT1_2_14		6.118134022	6.747441292	0	0	0	1.788117886	4.468730927	0	0	3.47077179
VGFR1_1235_1247		0	1.210214496	1.992954731	0	0	1.040886879	0.749829531	1.180471897	0.838572204	0
EPHB1_921_933		6.942783356	8.031534195	4.779809475	5.356768608	7.181504726	6.084180355	8.359817505	3.602342606	4.15858984	8.162049294
NPT2A_501_513		8.233000755	7.855980873	7.553290367	8.031573296	8.006406784	8.622997284	8.346977234	8.147960663	8.063920021	8.675242424
ODPAT_291_303		1.449714065	0	0	0.788596809	0	2.518351555	1.414086819	0	0	0
FGFR3_641_653		2.203958511	4.079115868	2.112086296	2.014806747	4.352137089	1.661917329	4.855142117	3.146265984	2.643811226	5.491525173
INSR_1348_1360		6.040446758	4.699522972	6.101142406	1.184070945	4.234880924	4.651790619	5.349322319	4.875736237	6.405119896	7.535058022
MBP_263_275		5.141832352	3.051815271	4.602327824	2.98916769	3.241379261	1.815783501	4.612483978	3.635258675	1.609849215	1.42621541
EGFR_1118_1130		5.909135818	6.97599411	2.736168385	8.481982231	6.828691483	8.155282974	6.557160378	7.815535545	4.701944351	9.203167915
VGFR1_1162_1174		2.385737896	4.639183998	0.796174288	5.018285275	2.481658459	3.997537613	6.497019768	3.458618641	2.034563541	4.909880638
STAT3_698_710		5.196400642	6.871752739	7.083328724	6.813142776	6.638292313	6.202762127	6.871004581	4.965118885	7.121993065	8.172167778
VGFR1_1206_1218		4.560192108	7.568785191	1.89840734	3.974715948	6.551025391	7.456890583	5.843135834	6.000150681	4.116205692	4.951244831
PLCG1_776_788		8.246843338	8.210246086	7.390394211	7.829683304	8.005851746	7.565914631	8.850563049	8.292625427	8.47369194	9.182717323
CDK7_157_169		9.201005936	9.045161247	9.22365284	8.968202591	9.413929939	10.25317192	9.991780281	10.20051956	9.952418327	10.45674896
C1R_199_211		8.440011024	8.21688652	8.67921257	8.52432251	8.120744705	9.399358749	8.844940186	8.315364838	8.876874924	9.293157578
PTN11_539_551		6.227878094	7.845580578	6.358862877	4.470907211	8.352734566	8.603977203	7.774953365	8.437815666	6.738602638	8.543757439
NCF1_313_325		8.990833282	9.038000107	8.457560539	8.401402473	9.275747299	9.495256424	9.296048164	9.417873383	9.360066414	9.836138725
VGFR1_1320_1332_C1320S/C1321S		7.24493885	7.28888607	7.370419979	7.166226864	6.953366756	8.960822105	8.306707382	7.953227043	8.098902702	8.900245667
DYR1A_212_224		8.194168091	8.521370888	9.0184021	8.256839752	8.649037361	9.94024086	8.858222961	9.67007637	9.435094833	10.27391624
ZBT16_621_633		8.457197189	8.046769142	8.109167099	8.609781265	7.946063042	9.313430786	8.744756699	8.234247208	7.683474064	8.537599564
B3AT_39_51		9.082105637	8.608270645	8.702115059	8.993249893	9.393427849	10.31867027	9.777719498	9.797926903	9.673057556	10.53987122
MBP_259_271		7.873202324	8.113677025	7.894708633	7.887358665	6.845647812	8.565326691	7.689417362	8.143003464	8.474698067	8.699207306
CD3Z_146_158		9.261401176	9.634287834	9.9159832	10.03508568	9.715985298	10.82450485	10.46875763	10.24589539	10.64050388	11.0026474
EPHA4_589_601		8.750108719	8.742088318	8.961828232	6.608458519	9.188113213	9.584064484	9.487615585	9.427635193	9.211520195	10.24636459
VGFR2_944_956		9.004323959	9.255372047	9.310832024	8.866230011	8.724867821	9.787361145	9.748376846	8.905838966	9.608884811	10.13811588
CALM_95_107		9.628284454	9.730564117	9.88859272	9.657296181	9.830622673	10.44212437	10.20257092	10.28935432	10.18989182	10.88272476
VGFR2_1046_1058		9.306943893	9.869772911	10.18684387	10.07376671	9.755942345	10.87346172	10.53255653	10.38903332	10.57784557	10.97156239
VINC_815_827		8.071416855	7.844516754	7.894629955	7.94765377	8.609472275	9.210856438	9.009635925	9.11320591	8.148004532	9.695980072
ANXA2_17_29		9.741661072	10.33887959	10.50857353	9.815446854	10.43501854	11.43567467	11.29917622	10.78552437	11.10441971	11.81474018
INSR_992_1004		9.108098984	9.030029297	8.875936508	9.265212059	9.082377434	9.776124954	9.570905685	8.818196297	9.462739944	10.01094055
RBL2_99_111		9.06319809	8.408921242	7.10611248	9.494076729	8.825213432	10.27088642	9.859327316	7.549766541	9.821073532	10.42429543
STAT4_714_726		9.581595421	9.841741562	10.19700527	10.36148357	9.769335747	10.93861008	10.53578758	10.64563274	10.67242718	11.12332344
EPHB4_583_595		8.464188576	8.352124214	8.276499748	8.520308495	8.740711212	9.224107742	9.00805378	8.679272652	8.85012722	9.357192993
MK14_173_185		8.210760117	8.320752144	8.923904419	8.50177002	8.18874073	9.272571564	8.498142242	8.753221512	8.307086945	9.681056023
VGFR3_1061_1073		9.653721809	9.835374832	9.619239807	10.15057087	10.05090237	10.87600136	10.61072445	10.47269344	10.665802	11.06394672
MK07_211_223		8.740590096	8.659638405	9.250171661	9.070842743	9.302391052	10.29512024	9.802679062	9.671448708	9.805800438	10.51320648
EGFR_1190_1202		9.54097271	9.98120594	10.06998634	10.15930176	10.1260128	10.86742496	10.50895023	10.64815044	10.73403072	11.29836369
ERBB2_870_882		10.33475494	10.68898678	10.55563164	10.12206078	10.47988605	11.4442997	11.09845257	10.67541695	10.92705727	11.76210022
VGFR1_1040_1052		9.978283882	10.15491199	10.42408943	10.30385208	10.22095299	11.26571274	10.88438416	10.34774208	10.91238689	11.50328922
EGFR_1165_1177		10.38516617	10.53065777	10.25510406	10.15028191	10.17390251	11.20927811	11.0713501	10.67453098	10.96865749	11.29819107
ERBB4_1181_1193		9.00245285	9.336611748	9.48299408	9.23918438	9.552007675	10.26463604	9.79708004	10.03320122	10.05192757	10.78690529
ERBB4_1277_1289		9.485060692	9.647820473	9.284896851	9.046039581	9.432020187	9.902531624	10.10230637	9.565834999	9.869503021	10.56115627
FGFR1_761_773		9.441382408	9.834591866	9.882113457	9.896657944	9.670545578	10.69569111	10.34800816	10.38703918	10.49575996	10.88990593
ODBA_340_352		9.42945385	9.857230186	10.05267525	10.04566383	9.834753036	10.94012451	10.55526638	10.58943558	10.55806065	11.19205666
CRK_214_226		9.525261879	9.785531998	9.852136612	10.11744785	10.05174255	10.86830235	10.39912605	10.60509682	10.50257874	11.27111435
LAT_194_206		11.00310135	11.19883919	10.76021385	10.4142065	10.89810181	11.682024	11.75103855	11.08533669	11.38599682	12.12738037
MK12_178_190		9.680820465	10.02432632	10.24213791	10.27690792	10.01110268	10.7917881	10.39579678	10.53233528	10.52420902	11.11956215
VGFR2_1052_1064		10.64211369	10.93022251	11.19108009	11.11817455	10.82115555	11.84215069	11.48531342	11.53026867	11.63248825	12.06919098
CBL_693_705		11.09677887	11.61558914	11.33195686	11.44912815	11.42855263	12.42328739	12.32543373	11.9572382	12.17664337	12.95026588
MK01_180_192		9.1121521	9.355209351	9.153453827	9.181099892	9.438156128	9.916828156	9.829645157	9.636857033	9.586864471	10.25524044
VGFR2_1168_1180		10.6211462	11.1581192	11.23245049	11.01409817	11.15447044	11.85374832	11.54579544	11.65788841	11.82452011	12.25714493
ANXA1_14_26		11.50405884	11.78396988	12.02356529	11.94083118	11.74359703	12.93554688	12.56746483	12.38745594	12.54938889	13.13633823
ERBB2_1241_1253		10.62211609	11.05759048	11.45755386	11.30161667	11.18684769	12.13910007	11.67469501	11.87903404	11.99836922	12.55338573
FGFR3_753_765		10.95620823	11.34004784	11.35242653	11.33680916	11.20285511	12.17492676	11.88684082	11.75463676	11.95217514	12.47054577
K2C8_425_437		9.153546333	10.22787666	10.16730309	10.32295132	10.0157795	10.98094177	10.78392601	10.91164207	10.76129246	11.29071617
KSYK_518_530		10.42459393	10.75128174	10.59940434	10.79242897	10.87200165	11.5871582	11.22519398	11.14078617	11.21466255	11.96887398
PRGR_786_798		11.04920959	11.23245239	11.64013672	11.20684433	11.37812614	12.25599003	11.99518394	12.10703945	12.06607533	12.43541622
ACHD_383_395		9.043369293	9.249941826	9.235918999	8.882923126	9.601532936	10.22814846	9.984251976	9.79713726	9.843726158	10.76596832
CD3Z_116_128		10.59631443	10.93615913	11.58600616	11.34556007	11.19945812	12.47955704	11.97892284	11.94661617	12.09377575	12.79187584
EGFR_1103_1115		11.40733337	11.57839775	11.87814522	11.43754387	11.81998444	12.82044411	12.28988647	12.08202553	12.1556263	12.99429512
FGFR2_762_774		10.62731361	10.9897728	11.13305664	11.18595123	10.81301785	11.76686573	11.61907864	11.47530365	11.67844009	11.92508411
JAK2_563_577		11.34754658	11.74298191	12.04826546	12.05821419	11.76473045	12.84335804	12.32839298	12.36218548	12.4058733	13.09553814
MK10_216_228		10.7722435	11.20204067	10.96059608	11.01756477	11.04078293	11.93038559	11.59985924	11.38580894	11.31497002	12.11543179
41_654_666		12.65871811	12.99421501	13.24470615	13.06734657	13.16302109	14.24587631	13.64072895	13.6161747	13.67950821	14.45710182
ART_004_EAIYAAPFAKKKXC		15.22989082	15.44750023	15.70501709	15.859478	15.82366467	16.28258705	15.9745388	16.26506042	16.20005608	16.60347939
CDK2_8_20		14.50727177	14.69657135	15.19508934	14.85427952	14.97881699	16.15147018	15.55618572	15.50381279	15.49553108	16.30324173
CTNB1_79_91		11.19610119	11.60527611	11.86124039	11.8520174	11.6755743	12.63408756	12.17202568	12.25918579	12.35979462	12.93469524
EPHA1_774_786		13.47284985	13.72263718	14.28570271	13.5725441	13.81208801	15.2516613	14.59851646	14.4718008	14.58515358	15.45856667
EPHA2_765_777		13.57630539	13.97378445	14.38533592	13.89478874	14.12562466	15.4552021	14.92965412	14.69846058	14.78365421	15.73366928
EPHA7_607_619		12.83079815	13.25918198	13.85231113	14.11812973	13.25947762	14.73790646	14.11676216	14.26533127	14.25777721	15.00059509
EPHB1_771_783		12.58787823	12.94491673	13.39745808	13.18745041	13.17088032	14.42414284	13.84607697	13.83363819	13.83106613	14.72625446
EPOR_361_373		12.78910923	13.07792759	13.63183308	13.27616119	13.35225201	14.58388519	13.91375637	14.01267242	14.00520611	14.69171715
FAK1_569_581		10.98340607	11.39093685	11.2991724	11.20026588	11.46782494	12.27349472	11.91959381	11.88125229	11.93125248	12.6290741
FAK2_572_584		12.73802757	13.08256721	13.39620113	13.44560242	12.92505455	14.09111595	13.65239811	13.74972725	13.84711647	14.27326393
FER_707_719		13.17234802	13.4658947	13.86453438	13.59250641	13.64707565	14.79300499	14.24758434	14.39195156	14.37368965	15.07908249
FES_706_718		13.9296217	14.23043537	14.80322933	14.5825758	14.4258728	15.68836212	15.08906174	15.21396637	15.19658375	15.93766594
JAK1_1015_1027		12.01309967	12.37388611	12.84393215	12.58963013	12.39310265	13.63611889	13.14676571	13.18640423	13.25360775	13.91221809
LAT_249_261		12.79232025	13.11908531	13.15842438	12.81416321	12.98956108	14.10971069	13.79520988	13.4075222	13.78149223	14.57865715
LCK_387_399		12.23930931	12.62466049	12.94697857	12.8756876	12.6352663	13.78401375	13.32624817	13.36185455	13.40604687	14.05625534
MET_1227_1239		11.98836517	12.23058128	12.27240086	11.91918182	12.24934959	13.32152367	12.89351845	12.76641083	12.70236397	13.56549454
P85A_600_612		14.34023762	14.48611259	15.32421589	14.60588837	14.91031456	16.47790909	15.61784363	15.55062866	15.53691864	16.91147232
PAXI_24_36		14.26441193	14.42624474	15.0164547	14.79277802	14.44572735	15.86096382	15.22938919	15.3360815	15.26387405	16.08638954
PGFRB_1014_1028		13.28762817	13.36214638	13.45102119	13.11143494	13.38639545	14.2695179	13.98582172	13.80692387	13.93221664	14.80338097
PGFRB_572_584		13.96516323	14.20774651	15.03585434	14.65111446	14.2024765	16.06180763	15.03847027	15.06960106	15.30926132	16.25743866
PGFRB_709_721		12.38395214	12.48154449	12.65737247	12.35280418	12.64046669	13.49781609	13.2256918	13.24929714	13.18767738	13.94848061
PGFRB_768_780		11.038414	11.13136482	11.36435413	10.85204411	11.07027054	12.36040688	11.93824863	11.68338776	11.77129459	12.37755489
PGFRB_771_783		10.72469711	10.87230396	10.98621178	10.4447155	10.80369473	11.96044159	11.6245203	11.27703857	11.37194157	12.09460068
PP2AB_297_309		10.04454422	10.20437145	10.03508759	9.645379066	10.28551579	10.89364433	10.77060795	10.57085228	10.63691139	11.32271194
PRRX2_202_214		11.30008888	11.42320347	11.30651855	11.31748676	11.42528248	12.44229507	12.09440136	11.98353958	11.86793518	12.57302189
RAF1_332_344		12.98610878	13.29539394	13.31939697	13.15583038	13.31587601	14.25623512	13.79059029	13.71693134	13.67899513	14.52021027
RET_1022_1034		13.75535393	14.03958607	14.58506584	14.22478485	14.1712389	15.45459461	14.94035912	15.05830574	15.06014347	15.68071556
RON_1346_1358		11.20791149	11.64628601	11.65505505	11.92512131	11.70356178	12.58431911	12.23896885	12.25861549	12.27557182	13.00821018
VGFR1_1326_1338		11.28373051	11.51899529	11.70388412	11.51740932	11.53223324	12.50012398	12.11450577	12.2838316	12.27761078	12.80890369
ZAP70_485_497		12.45214272	12.76247215	13.02351284	13.1205492	12.81448364	13.80516624	13.32352448	13.57113457	13.44775772	14.12497139
DCX_109_121		11.64387894	11.71108532	11.97706985	11.62144661	12.09579754	12.7362709	12.38324165	12.47079468	12.43290997	13.11390114
DYR1A_312_324		10.4777813	10.61769676	10.74333572	10.44192028	10.72185135	11.44126225	11.1590023	11.05894089	11.07049942	11.68596935
EPOR_419_431		12.01457405	12.03349781	12.81051159	12.10294437	12.34764385	13.68795109	12.96765137	12.96171665	12.9653759	13.83090591
FRK_380_392		15.20661926	15.48226833	16.1206398	15.62919521	15.52453804	16.89601898	16.29172134	16.17350006	16.30971336	16.900383
K2C6B_53_65		12.23184681	12.43246746	12.44566727	12.17822456	12.45810032	13.18847561	12.92179775	13.07738113	12.99807167	13.59898758
MBP_198_210		10.93035221	11.20493603	10.98440552	11.0397625	11.32390118	11.89362335	11.69034863	11.64771652	11.64227676	12.36862183
NTRK2_696_708		12.15164852	12.24039364	12.30019283	11.82186031	12.31001091	13.20635986	12.94637108	12.71996212	12.7486887	13.49171162
PAXI_111_123		15.0132618	15.15835953	15.99947262	15.47817612	15.49271774	16.74967575	16.07846451	16.11821175	16.10388756	16.95925903
PDPK1_2_14		13.82019901	14.12790966	14.25344658	14.096241	14.34822655	15.08459473	14.74243641	14.89912224	14.82193184	15.51712799
PDPK1_369_381		12.33156013	12.61204147	13.05493832	12.75002766	12.54857635	13.81928921	13.44903088	13.53680229	13.51645088	13.83061695
PECA1_706_718		14.07165813	14.36250973	14.77452087	14.68655586	14.60573387	15.68218803	15.14029408	15.21972847	15.21473122	15.88017941
PGFRB_1002_1014		12.24859905	12.53017712	12.80562687	12.80839539	12.66713142	13.63587379	13.12569809	13.33084393	13.2649498	13.66758442
PLCG1_764_776		15.3762207	15.49726868	16.29439163	15.89739799	15.69532681	17.19545364	16.4726162	16.52537155	16.44489288	17.27380753
RASA1_453_465		13.75424385	14.32894039	14.64202213	14.69525909	14.53945732	15.35150146	14.96082401	15.20418358	15.12667751	15.64288712
RB_804_816		10.4902153	10.57670784	10.78731823	10.73220634	10.81147003	11.46615028	11.1573391	11.39695072	11.21667671	11.87728691
RON_1353_1365		10.06888771	10.32423878	10.18501091	10.07441902	10.32742691	11.22889328	10.89088345	10.80489159	10.78104401	11.48504162
TEC_512_524		11.21347809	11.42141438	11.60528851	11.49201488	11.41356564	12.42357826	11.99214935	11.98117733	12.08274174	12.65967178
TYRO3_679_691		10.61882687	10.67547989	10.92240524	10.55191231	10.69160175	11.49504089	11.34187222	11.24643803	11.33069706	11.68834114
VGFR2_989_1001		13.61670017	13.76084137	14.49077988	13.91555977	13.99977207	15.32160759	14.73393917	14.70927429	14.70193386	15.48875237
