# Supplementary material for: Blood-based kinase activity profiling: a potential predictor of response to immune checkpoint inhibition in metastatic cancer
Source: J Immunother Cancer. 2020 Dec 22;8(2):e001607. doi: 10.1136/jitc-2020-001607 (PMC7757459; doi:10.1136/jitc-2020-001607)
Supplement: Supplementary data [file jitc-2020-001607supp005.zip › Supplementary table 3 Mel-CTLA4-B.txt]

BioNavigator Version	6.3.67.0	PamGrid Version	QuantitationType	MelIB_Identity	Protocol file name	210-242RW 631503101 Zurich IPI PTK finalDate	Tue, 28 Apr 2020 15:07:06 GMT
	Sample name	HG14.904	HG14.882	HG13.678	HG14.921	HG14.626	HG15.101	HG14.880	HG13.475	HG14.786	HG15.245	HG14.984	HG13.1188	HG14.49	HG13.942	HG14.788	HG15.1494	HG15.1050	HG14.851	HG14.191	HG15.1428	HG15.792	HG15.1149	HG13.1699	HG15.454	HG14.574	HG14.487	HG15.672	HG15.374	HG14.297
	Response CB	Non-responder	Non-responder	Responder	Non-responder	Responder	Responder	Non-responder	Responder	Responder	Non-responder	Non-responder	Responder	Non-responder	Responder	Non-responder	Non-responder	Non-responder	Non-responder	Responder	Responder	Responder	Responder	Non-responder	Responder	Non-responder	Responder	Non-responder	Responder	Non-responder
ID
41_654_666		8.14050436019897e-002	-0.92159903049469	-0.604407906532288	0.86898934841156	-0.238280892372131	0.748378157615662	-0.242210030555725	0.307725310325623	0.180541351437569	-0.603571593761444	9.60687026381493e-002	0.457929939031601	-0.706679999828339	0.5757115483284	-0.123019576072693	-2.79906988143921e-002	-0.231123328208923	0.112678170204163	-0.880407691001892	0.26063597202301	3.98727655410767e-002	0.849354386329651	4.60805892944336e-002	1.0527982711792	-0.536949157714844	0.143178939819336	-4.08201217651367e-002	-0.525674819946289	-0.138613700866699
ACHD_383_395		-0.826728165149689	-0.247923195362091	-2.58619570732117	1.80795121192932	0.278255164623261	1.79967904090881	-1.07511448860168	0.850076377391815	0.413290500640869	-1.03912973403931	0.590665340423584	0.505122661590576	-1.47868776321411	1.00873899459839	0.594196021556854	-3.67043614387512e-002	-0.412000954151154	0.189228713512421	-1.45820307731628	0.541413009166718	-0.297271072864532	0.879341781139374	-0.174945145845413	1.46619296073914	-1.30593228340149	0.552653014659882	-5.89716769754887e-002	-0.803544342517853	0.324547499418259
ANXA1_14_26		-0.434461116790771	-0.909585475921631	-0.288759708404541	0.793310642242432	-8.7583065032959e-002	0.244863986968994	0.190921306610107	0.491293430328369	-7.13143348693848e-002	-0.573071956634521	9.99588966369629e-002	0.345861911773682	-0.562161922454834	0.760727405548096	-7.47703313827515e-002	-0.128171324729919	-0.396995902061462	0.550051331520081	-0.862568259239197	0.272874474525452	0.14486563205719	0.494714379310608	0.174593925476074	0.827790260314941	-1.00426864624023	0.443161964416504	-0.481377601623535	-0.426148414611816	0.466248512268066
ANXA2_17_29		0.60265064239502	-0.863436698913574	-2.82404470443726	2.1770133972168	-0.525435924530029	1.45976638793945	-1.10487937927246e-002	-1.54643058776855e-002	1.04270160198212	-0.589286983013153	9.98924598097801e-002	0.492745250463486	-1.42996799945831	0.38391575217247	0.420558452606201	-0.240971088409424	-8.80293846130371e-002	0.614852428436279	-2.93489408493042	0.719665050506592	0.375488758087158	1.13332986831665	-0.751429855823517	1.61453890800476	-0.647545158863068	0.545708358287811	6.64574727416039e-002	-0.557783424854279	-0.269946366548538
ART_004_EAIYAAPFAKKKXC		5.89175224304199e-002	-0.906228542327881	-0.502657413482666	0.864175319671631	-0.265816211700439	0.879886150360107	-0.260138988494873	0.131862163543701	0.349889427423477	-0.512589752674103	0.142020866274834	0.307737022638321	-0.59684020280838	0.309782654047012	6.79882764816284e-002	1.38872861862183e-002	-0.344691395759583	0.386122584342957	-0.927977681159973	0.171107172966003	-8.26255083084106e-002	0.71618926525116	-5.52963539958e-002	0.840820848941803	-0.460940778255463	0.263719141483307	-0.112766675651073	-0.579069554805756	0.103533335030079
B3AT_39_51		-2.32536578178406	-3.31971073150635	-2.28348588943481	3.04591488838196	-1.15068471431732	1.71689641475677	1.76527678966522	2.55115914344788	0.345493704080582	-0.801698267459869	0.547057569026947	0.638653218746185	-1.97842037677765	1.24891412258148	-0.343668222427368	-2.28826999664307e-002	-1.25538945198059	0.633344411849976	-1.4396116733551	0.848239660263062	0.604624509811401	0.975343465805054	-0.546599805355072	1.65957987308502	-1.19100511074066	-0.152428075671196	-5.84902092814446e-002	-0.133687421679497	0.422630846500397
C1R_199_211		-0.117397844791412	6.22619986534119e-002	0.520498692989349	-0.199465334415436	0.352788865566254	-2.7891640663147	1.12402009963989	1.04645776748657	-6.58313408493996e-002	-0.419423252344131	0.292590945959091	0.777481853961945	-1.35463058948517	0.769812405109406	-0.253723740577698	-0.561945557594299	-0.246318459510803	0.30497682094574	-0.502732872962952	0.333910346031189	0.974435210227966	-4.86017465591431e-002	-0.342671543359756	0.806033968925476	-1.48359978199005	0.832687258720398	-0.280502468347549	-1.56232286244631e-002	0.483675807714462
CALM_95_107		-0.236132800579071	-3.23214793205261	-0.805798709392548	1.37861943244934	8.32861065864563e-002	1.39294457435608	0.315114319324493	1.10411477088928	0.340513229370117	-0.685697555541992	0.29521656036377	0.389845848083496	-1.05986881256104	0.719990730285645	-8.39757919311523e-003	-0.231936931610107	-0.216921329498291	0.28818941116333	-0.900793552398682	0.215023517608643	9.34653282165527e-002	0.76137113571167	-0.25120136141777	1.12371850013733	-0.755852401256561	0.459897309541702	-0.233838766813278	-0.3710877597332	2.83644534647465e-002
CBL_693_705		-0.423248529434204	-0.935156106948853	-0.371358156204224	0.804718732833862	-4.02719974517822e-002	0.351963758468628	0.146543264389038	0.466809034347534	5.44959716498852e-002	-0.532579243183136	0.216365978121758	8.95482674241066e-002	-0.627210438251495	0.799379527568817	0.127342462539673	-0.221693754196167	-0.455013990402222	0.51727032661438	-0.899267911911011	0.331654787063599	4.47885990142822e-002	0.554919481277466	-0.122534886002541	0.983614802360535	-0.97621738910675	0.234888896346092	-0.33642116189003	-0.288053661584854	0.504723429679871
CD3Z_116_128		1.20482444763184e-002	-1.21980714797974	-0.590700626373291	0.930917263031006	-0.31071138381958	0.843130588531494	-0.151169300079346	0.486292362213135	4.18798141181469e-002	-0.938178837299347	0.108282245695591	0.57673853635788	-0.985435307025909	1.19671356678009	-2.8262734413147e-002	-0.131532311439514	-0.435097336769104	0.462692618370056	-1.13889944553375	0.291232466697693	6.98220729827881e-003	0.97288453578949	0.137478560209274	1.289874792099	-0.855894386768341	0.420386999845505	-0.398265153169632	-0.658467590808868	6.48867711424828e-002
CD3Z_146_158		-2.90447473526001e-002	-1.03781282901764	-0.491326928138733	0.733734488487244	-0.492751717567444	1.05088078975677	-0.131978631019592	0.39829957485199	0.534545242786407	-0.812392890453339	0.320292800664902	0.225948646664619	-1.02053701877594	0.752143204212189	4.55176830291748e-002	-0.212609529495239	-0.437258958816528	0.589613676071167	-0.814119577407837	8.29236507415771e-002	0.166632413864136	0.57930064201355	-0.325357288122177	1.27020084857941	-0.786241412162781	0.507265210151672	-0.45024761557579	-0.56641948223114	0.350799709558487
CDK2_8_20		0.172166109085083	-0.88988471031189	-0.757049322128296	1.02324318885803	-0.434520483016968	0.806288003921509	-0.198944807052612	0.278702020645142	0.168655559420586	-0.681642353534698	0.129717990756035	0.665332973003387	-0.773551762104034	0.49148765206337	-0.111173272132874	0.112052321434021	-0.311998009681702	0.122456908226013	-1.10029375553131	0.217368483543396	2.5382399559021e-002	1.04620492458344	0.12541376054287	1.10663497447968	-0.493657261133194	0.156490191817284	-4.89818044006824e-002	-0.637477993965149	-0.208421841263771
CDK7_157_169		0.46975502371788	-2.7981219291687	-0.74952232837677	1.15310561656952	0.194017261266708	1.49062669277191	-0.255288749933243	0.495428413152695	0.611179828643799	-1.06046628952026	0.440931797027588	0.815858364105225	-1.50621461868286	0.698710918426514	-0.364454746246338	0.555088520050049	-0.266107082366943	0.592128276824951	-1.56353330612183	0.290596485137939	-0.216587543487549	0.972869396209717	0.475970894098282	1.15958082675934	-0.716519713401794	0.36916795372963	-4.73533337935805e-003	-1.41891372203827	0.135449066758156
CRK_214_226		-2.83220481872559	-2.20137858390808	-0.708412647247314	2.75479412078857	-2.21716094017029	2.38736629486084	1.26188945770264	1.55510711669922	0.264369159936905	-0.723883450031281	0.16015450656414	0.452208667993546	-1.18521964550018	1.03237068653107	-0.305129647254944	-0.189962029457092	-0.423699975013733	0.468853354454041	-1.20590460300446	0.426951766014099	0.452860236167908	0.776030898094177	-0.21531255543232	1.23637998104095	-1.44386160373688	0.646563947200775	-0.198089197278023	-0.468502581119537	0.44282191991806
CTNB1_79_91		-6.57130479812622e-002	-0.89372456073761	-0.635989308357239	0.98746383190155	-0.433889508247375	0.693928599357605	5.06924390792847e-002	0.297231554985046	0.222969219088554	-0.703941166400909	-7.66929006204009e-003	0.524120509624481	-0.869020283222198	0.833541095256805	-0.218460202217102	-7.22180604934692e-002	-0.308142781257629	0.384281992912292	-0.994640469551086	0.227765917778015	0.235830187797546	0.745583415031433	0.14524282515049	1.02869522571564	-0.891426920890808	0.476858288049698	-0.321512073278427	-0.641722559928894	0.203865185379982
DCX_109_121		0.182418346405029	-1.14055871963501	-0.600832462310791	0.888930797576904	-0.317471981048584	0.905190944671631	-7.47990608215332e-002	0.157122135162354	0.225432232022285	-0.868305385112762	0.205274417996407	0.452949374914169	-0.787019908428192	0.771669209003448	-0.174099445343018	2.82063484191895e-002	-0.156005382537842	0.527786731719971	-1.10329580307007	0.263821125030518	-0.121341228485107	0.734927654266357	0.105649538338184	0.999979555606842	-0.703567922115326	0.447929918766022	-0.245287343859673	-0.745149075984955	0.140445306897163
DYR1A_312_324		0.40678995847702	-1.5156581401825	-1.09285092353821	1.24080777168274	-6.35987520217896e-003	1.00913834571838	-0.402708828449249	0.360841929912567	0.16502571105957	-0.838117599487305	0.24395751953125	0.414750099182129	-0.807907104492188	0.822291374206543	0.137829184532166	3.21983098983765e-002	-3.26629877090454e-002	0.351695418357849	-1.58867418766022	0.408020377159119	-9.94421243667603e-002	0.791036009788513	0.297579497098923	0.954529464244843	-0.748705208301544	0.376351088285446	-0.276401787996292	-0.75133353471756	0.14798042178154
EFS_246_258		0.151920318603516	-1.17515659332275	-0.888079643249512	1.02960205078125	-0.296957969665527	0.801048278808594	-0.175114631652832	0.552738189697266	-9.16538238525391e-002	-0.189065933227539	-2.03514099121094e-003	0.42280387878418	-0.197845458984375	5.77964782714844e-002	-0.576822638511658	0.137492775917053	-3.16890478134155e-002	-5.4745078086853e-002	-1.0170511007309	0.294488549232483	9.44153070449829e-002	1.1539112329483	0.655762553215027	0.423838466405869	-0.561028599739075	0.39636692404747	-0.270587116479874	-0.724530339241028	8.01781266927719e-002
EGFR_1103_1115		0.237084209918976	-2.81668448448181	-2.71687626838684	1.80352902412415	-0.138361155986786	1.5762951374054	0.514313042163849	1.54070019721985	-3.41355018317699e-002	-0.701601684093475	8.28030928969383e-002	0.684375107288361	-0.979829490184784	0.948388397693634	-0.783456802368164	-8.1120491027832e-002	-2.99549102783203e-002	8.89348983764648e-002	-1.11500549316406	0.489577293395996	0.344584465026855	1.08644104003906	0.246258050203323	0.961940109729767	-0.751357734203339	0.347239762544632	-0.248587340116501	-0.46736404299736	-8.81287679076195e-002
EGFR_1118_1130		1.70923948287964	-1.3809757232666	-1.7693145275116	3.54885911941528	-2.36179780960083	1.07770729064941	0.463257789611816	-1.28697562217712	0.83347088098526	-1.15696847438812	0.754316866397858	0.267716974020004	-1.41800963878632	0.719473421573639	-1.13778424263	0.109479665756226	3.5999059677124e-002	0.771482229232788	-2.03449320793152	1.78788256645203	1.2860963344574	-0.818662405014038	-5.99621391296387	4.61182975769043	-0.939943015575409	-0.511473834514618	2.85261702537537	2.3472592830658	-2.36407518386841
EGFR_1165_1177		-0.470593810081482	-0.575449347496033	-0.122838377952576	0.223716378211975	8.03180932998657e-002	3.20173501968384e-002	0.287900567054749	0.544929146766663	-0.324270397424698	-0.534139811992645	0.129789188504219	0.432582706212997	-0.551160991191864	0.847199261188507	-0.299196481704712	-0.154061555862427	-0.373098611831665	0.422086477279663	-0.662522554397583	0.316622495651245	0.335398435592651	0.414771795272827	0.160253927111626	0.639149129390717	-0.918083727359772	0.131781980395317	-0.277514040470123	-0.154380396008492	0.418793141841888
EGFR_1190_1202		-1.13697934150696	-1.05095410346985	2.11560130119324e-002	1.0366895198822	-0.456958591938019	0.668881118297577	0.204092681407928	0.71407288312912	0.348696708679199	-0.743094444274902	0.293964385986328	0.352684020996094	-0.964966773986816	0.712716102600098	6.39200210571289e-002	-0.130815505981445	-0.613198280334473	0.579954147338867	-1.03043842315674	0.388044357299805	0.290273666381836	0.45226001739502	-0.228064402937889	1.07440674304962	-1.01111400127411	0.496401935815811	-0.264870494604111	-0.447236865758896	0.380477100610733
EGFR_862_874		-3.29326057434082	0.173218846321106	0.915683627128601	2.75940418243408	-1.59519910812378	-1.89487504959106	2.00322675704956	0.931801676750183	-0.993676006793976	-0.237722232937813	0.136727496981621	1.02140915393829	-1.16643035411835	1.23969185352325	-0.479794323444366	0.130025565624237	-1.23745512962341	0.708969295024872	-1.19397234916687	0.67369669675827	1.01811909675598	0.380411326885223	0.564433395862579	1.64793610572815	-1.23056626319885	-2.66860032081604	0.291367322206497	1.07983803749084	0.315591603517532
ENOG_37_49		7.5298547744751e-003	-0.997537970542908	-0.614555716514587	0.913161873817444	-0.299503684043884	0.755192399024963	-0.131958365440369	0.367671608924866	-6.42595291137695e-002	-0.388283729553223	7.07235336303711e-002	0.600920677185059	-0.398348808288574	0.179247856140137	-0.525793671607971	6.54615163803101e-002	-0.119731545448303	5.92540502548218e-002	-0.99878466129303	0.247714400291443	0.216071486473084	1.05580842494965	0.556374132633209	0.554659426212311	-0.692202985286713	0.469803392887115	-0.340575635433197	-0.686513364315033	0.138454988598824
EPHA1_774_786		-0.213671565055847	-0.740169405937195	-0.431148409843445	0.694456219673157	-0.191594958305359	0.282678723335266	0.130396962165833	0.46905243396759	-0.19345235824585	-0.791616916656494	0.194686412811279	0.632628917694092	-0.805103778839111	0.962857723236084	-0.127322673797607	7.74908065795898e-003	-0.502908229827881	0.280936717987061	-0.938491344451904	0.351148128509521	0.170922756195068	0.757965564727783	0.273288190364838	1.05917012691498	-0.846136629581451	0.110797338187695	-0.31713730096817	-0.484135210514069	0.204153463244438
EPHA2_765_777		-3.27972173690796e-002	-0.942171454429626	-0.670974135398865	0.849244713783264	-0.169919371604919	0.541525483131409	4.23300266265869e-003	0.420858979225159	-0.168776199221611	-0.605946242809296	3.86527366936207e-002	0.449415534734726	-0.627555549144745	0.91420966386795	-0.175225615501404	-0.132517218589783	-0.293267607688904	0.351915955543518	-1.03182542324066	0.344313263893127	-4.23587560653687e-002	0.978965401649475	0.150742664933205	1.02573215961456	-0.72327983379364	0.165804043412209	-0.292873233556747	-0.513914942741394	0.187789097428322
EPHA4_589_601		-3.66690921783447	-1.72682535648346	0.183077052235603	3.5425271987915	0.462251603603363	1.20958662033081	-1.29373097419739	1.29002332687378	0.365523189306259	-0.84364527463913	-6.07968978583813e-002	0.71940690279007	-1.02526772022247	0.844779789447784	-2.30120086669922	0.515253186225891	0.107866406440735	0.292398571968079	-0.836108088493347	0.52625572681427	0.616603016853333	1.07893192768097	-0.346914976835251	0.600371658802032	-0.705165565013886	-9.6541129052639e-002	0.101664818823338	5.1303181797266e-002	0.395282059907913
EPHA7_607_619		-0.364869117736816	-0.917526245117188	-0.646233558654785	1.24761295318604	-0.252506256103516	0.51600170135498	-1.77078247070313e-002	0.43522834777832	-2.2539297118783e-002	-0.549782931804657	-2.30294857174158e-002	0.341014713048935	-0.658886134624481	0.913223087787628	-0.17466139793396	-8.20596218109131e-002	-0.34783148765564	0.272819757461548	-0.975642919540405	0.191286325454712	0.279265642166138	0.836823701858521	0.241368979215622	1.1184356212616	-1.0650942325592	0.520068824291229	-0.473717957735062	-0.691929161548615	0.350867956876755
EPHB1_771_783		-6.75150156021118e-002	-0.984092354774475	-0.710163712501526	1.03626382350922	-0.192927002906799	0.668590903282166	-0.11495840549469	0.36480176448822	-3.09063587337732e-002	-0.620595633983612	4.20707054436207e-002	0.421235412359238	-0.741877257823944	0.930073082447052	-9.74379777908325e-002	-0.129591107368469	-0.325794339179993	0.485010027885437	-1.06029045581818	0.272648692131042	-3.70007753372192e-002	0.89245593547821	0.114446505904198	1.0477112531662	-0.900637745857239	0.56426990032196	-0.445767551660538	-0.722515225410461	0.342492908239365
EPHB4_583_595		-0.893284797668457	-1.08342170715332	0.219557762145996	0.891884326934814	0.213744163513184	0.100537300109863	0.165287017822266	0.385695934295654	0.284195750951767	-0.845733821392059	0.412018626928329	0.552526295185089	-1.00549519062042	0.602488338947296	-4.03863191604614e-002	-0.374736428260803	-0.548836350440979	0.495348811149597	-0.837744832038879	0.632421374320984	0.236172556877136	0.437761187553406	-0.56906658411026	1.04898965358734	-0.752728998661041	0.246047422289848	0.161520406603813	-0.294526636600494	0.159764692187309
EPOR_361_373		0.128445625305176	-0.97537899017334	-0.594019889831543	1.03573226928711	-0.366826057434082	0.804086685180664	-0.236730575561523	0.204690933227539	9.73366126418114e-002	-0.798012912273407	7.45895728468895e-002	0.680504620075226	-0.939736545085907	0.885318577289581	-0.157991886138916	-9.68456268310547e-004	-0.330028057098389	0.352189540863037	-1.11856889724731	0.289055347442627	-5.30037879943848e-002	1.01931619644165	0.199314251542091	1.16986286640167	-0.66948401927948	0.371064335107803	-0.274614185094833	-0.722601771354675	-7.35415071249008e-002
EPOR_419_431		0.115693211555481	-0.955604434013367	-0.720987200737	0.937413334846497	-0.21714198589325	0.708227276802063	-0.104596972465515	0.23699676990509	-0.306418269872665	-0.824480831623077	-8.38716849684715e-002	0.750303447246552	-0.845436871051788	1.30990421772003	-0.392653703689575	-4.0508508682251e-002	-0.201782464981079	0.296603918075562	-1.06623482704163	0.338469266891479	-6.42895698547363e-003	1.07253527641296	0.389069408178329	1.05996119976044	-0.781530499458313	0.434181064367294	-0.405985027551651	-0.773144841194153	7.74487107992172e-002
ERBB2_1241_1253		-0.460208654403687	-0.347822904586792	-0.281381368637085	0.683180093765259	-0.129230260848999	0.383087396621704	-0.118308782577515	0.270684480667114	-2.86752376705408e-002	-0.643203914165497	8.77483710646629e-002	0.331626743078232	-0.61592310667038	0.868427097797394	-4.07679080963135e-002	-0.222558259963989	-0.379671335220337	0.565221548080444	-0.837516069412231	0.287129163742065	0.128545522689819	0.499617338180542	0.12762014567852	0.789497792720795	-0.93032032251358	0.583106458187103	-0.503044664859772	-0.51143890619278	0.444579541683197
ERBB2_870_882		-0.476222634315491	-0.503389954566956	-0.305760025978088	0.591267943382263	-4.36064004898071e-002	0.128268599510193	0.214811682701111	0.394630789756775	-0.322933048009872	-0.584323704242706	0.151545688509941	0.348922878503799	-0.574171841144562	0.980960071086884	-0.242135286331177	-0.143071413040161	-0.288257837295532	0.555841207504272	-0.685307741165161	0.381747007369995	0.129259824752808	0.291924238204956	0.130275592207909	0.871397852897644	-0.898353695869446	-2.60821748524904e-002	-0.287024646997452	-0.115312710404396	0.325099796056747
ERBB4_1181_1193		-2.75541186332703	-2.05909991264343	0.671163380146027	2.87778115272522	0.203625500202179	-0.201599776744843	0.496959030628204	0.766582310199738	0.107614673674107	-0.683960735797882	0.303531795740128	0.445552974939346	-1.39531600475311	1.22257721424103	-1.31129622459412e-002	-0.303312242031097	-0.906435430049896	0.775278151035309	-1.22988891601563	0.512878477573395	0.49737936258316	0.667213499546051	-0.310123383998871	1.34667313098907	-1.71770131587982	0.453596174716949	-0.163082048296928	-0.235099717974663	0.625737249851227
ERBB4_1277_1289		-0.445634961128235	-0.297072529792786	-0.245582699775696	0.256739497184753	-1.45350694656372e-002	1.78631544113159e-002	0.21421229839325	0.514010310173035	-0.227458000183105	-0.554034233093262	0.105039596557617	0.279255867004395	-0.536503791809082	0.933700561523438	-0.205207228660584	-0.204126715660095	-0.339805960655212	0.44031298160553	-0.548501372337341	0.32422411441803	0.124112725257874	0.408991456031799	9.85255911946297e-002	0.70151287317276	-0.901963651180267	0.160956934094429	-0.428169667720795	-8.75019356608391e-002	0.45663982629776
FAK1_569_581		-5.85461854934692e-002	-0.931301236152649	-0.775997281074524	0.895790934562683	-0.503917813301086	0.97862708568573	-0.102537274360657	0.497881770133972	0.365496784448624	-0.912212193012238	0.38876548409462	0.446024090051651	-1.05006015300751	0.761985957622528	0.168598413467407	-0.201484441757202	-0.451882123947144	0.118577241897583	-0.886013746261597	0.277665376663208	8.66892337799072e-002	0.887850046157837	-0.405016213655472	1.45430731773376	-0.617522537708282	0.139489859342575	-5.80914355814457e-002	-0.506733238697052	-6.43375935032964e-003
FAK2_572_584		-0.374012112617493	-0.841426968574524	-0.283348202705383	0.767649531364441	-0.240225911140442	0.350676417350769	0.110618472099304	0.510068774223328	4.31610755622387e-002	-0.599730789661407	0.166908904910088	0.334983497858047	-0.652234375476837	0.706911742687225	7.14164972305298e-002	-3.65661382675171e-002	-0.481567740440369	0.179186463356018	-0.773411154747009	0.160938858985901	0.270646691322327	0.60935652256012	0.218007907271385	0.916845202445984	-1.00196468830109	0.433041423559189	-0.430238872766495	-0.56820023059845	0.432509273290634
FER_707_719		6.83196783065796e-002	-0.977325081825256	-0.639615654945374	0.880184531211853	-0.31079638004303	0.79725968837738	-0.151301026344299	0.333274245262146	6.45203590393066e-002	-0.692221164703369	7.16605186462402e-002	0.460123538970947	-0.808624744415283	0.904541492462158	-0.140492677688599	-0.117855310440063	-0.333475351333618	0.385619878768921	-1.03960347175598	0.275385618209839	1.50744915008545e-002	0.955346822738647	0.134402275085449	1.09811019897461	-0.771337509155273	0.389984130859375	-0.323819160461426	-0.701944351196289	0.174604415893555
FES_706_718		3.49525213241577e-002	-0.963645577430725	-0.723651528358459	1.0666640996933	-0.300726532936096	0.751047492027283	-0.208239197731018	0.34359872341156	1.31333665922284e-002	-0.640775382518768	2.40319576114416e-002	0.478288024663925	-0.676665008068085	0.801986992359161	-0.171941637992859	-0.12314784526825	-0.265107035636902	0.331242680549622	-1.05743777751923	0.251104474067688	1.18399858474731e-002	1.02344715595245	0.270688205957413	1.00876438617706	-0.775153994560242	0.453028827905655	-0.377573817968369	-0.761202692985535	0.181449070572853
FGFR1_761_773		-0.410545706748962	-0.989736914634705	-0.18684709072113	0.664399743080139	-1.22350454330444e-002	0.368926644325256	0.127953171730042	0.438085198402405	1.83943118900061e-002	-0.560520350933075	0.132828548550606	0.322862476110458	-0.628640353679657	0.715075314044952	-0.163456201553345	-0.238309144973755	-0.370415925979614	0.515517950057983	-0.78324818611145	0.303431272506714	0.308762311935425	0.427717924118042	0.157725065946579	0.698243796825409	-0.926664650440216	0.524499595165253	-0.473750382661819	-0.400027543306351	0.419974058866501
FGFR2_762_774		-0.544470191001892	-0.703282713890076	-0.109567999839783	0.551387429237366	-0.101992011070251	0.265351891517639	0.249938607215881	0.392634987831116	-0.115419067442417	-0.504166305065155	0.163446739315987	0.272100776433945	-0.519033133983612	0.703070938587189	-0.268310546875	-0.147327423095703	-0.361151695251465	0.641406059265137	-0.712447166442871	0.247207641601563	0.234466552734375	0.366156578063965	0.118175640702248	0.600533604621887	-0.897994875907898	0.334324985742569	-0.397675365209579	-0.243234500288963	0.485870510339737
FGFR3_753_765		-0.399940848350525	-0.710079550743103	-0.244461417198181	0.708781838417053	-7.05703496932983e-002	0.361850380897522	3.76096963882446e-002	0.316810250282288	-0.18535852432251	-0.502731800079346	6.92744255065918e-002	0.253211498260498	-0.457311153411865	0.822915554046631	-0.238752841949463	-0.198619365692139	-0.315354824066162	0.666162967681885	-0.775076389312744	0.316304683685303	0.179482936859131	0.365852832794189	0.188844546675682	0.539120554924011	-0.874304890632629	0.441079944372177	-0.481160312891006	-0.366672664880753	0.553092837333679
FRK_380_392		-2.1392822265625e-002	-0.846229553222656	-0.553569793701172	0.888762474060059	-0.348337173461914	0.587420463562012	-7.17182159423828e-002	0.36506462097168	-4.48528910055757e-003	-0.562066256999969	0.155904605984688	0.531884014606476	-0.56477278470993	0.443535655736923	-0.205128192901611	4.17742729187012e-002	-0.267524242401123	0.155050754547119	-0.948663234710693	0.247264385223389	0.183950901031494	0.793275356292725	0.316017419099808	0.808339416980743	-0.577311217784882	0.165439873933792	-0.215744704008102	-0.546835601329803	5.00948764383793e-002
INSR_992_1004		-0.849865674972534	-1.1220862865448	5.31075000762939e-002	0.691957235336304	0.128353357315063	-1.04183125495911	0.807072401046753	1.33329272270203	-0.107885517179966	-0.551387965679169	0.203368976712227	0.376376003026962	-0.942503154277802	1.02203166484833	-0.194498062133789	-6.01892471313477e-002	-0.528730392456055	0.357397079467773	-0.639927864074707	0.210057258605957	0.486907005310059	0.368984222412109	0.115208491683006	0.821415781974792	-1.70050823688507	0.625388026237488	-0.499231487512589	-7.8135896474123e-003	0.645541071891785
JAK1_1015_1027		-0.182552695274353	-0.940185904502869	-0.576764464378357	0.855574250221252	-0.267323851585388	0.571274399757385	3.16072702407837e-002	0.508370995521545	-1.60153713077307e-002	-0.745831787586212	0.127890273928642	0.419864326715469	-0.790999710559845	1.00509226322174	-2.8836727142334e-003	-0.193576574325562	-0.420256376266479	0.247658967971802	-0.907084226608276	0.181554079055786	0.180070161819458	0.914517641067505	0.153097704052925	1.10325014591217	-0.956143796443939	0.40676361322403	-0.437813222408295	-0.619224965572357	0.350070536136627
JAK2_563_577		-0.102110028266907	-0.967050671577454	-0.53033173084259	1.0362309217453	-0.408914685249329	0.603708148002625	-4.01402711868286e-002	0.408608317375183	9.00910720229149e-002	-0.66177624464035	8.72748717665672e-002	0.478518813848495	-0.802951514720917	0.808842957019806	-6.81214332580566e-002	-0.222691059112549	-0.385974407196045	0.276070117950439	-0.908010005950928	0.201156139373779	0.246743679046631	0.860826969146729	2.58722305297852e-002	1.09312915802002	-0.819259643554688	0.455691337585449	-0.333408355712891	-0.546801567077637	0.124776840209961
K2C6B_53_65		0.247193574905396	-1.15139651298523	-0.658787488937378	0.611568689346313	-0.152242422103882	0.933503389358521	-0.146003484725952	0.316164255142212	0.191085174679756	-0.788984000682831	0.220396354794502	0.294692367315292	-0.790493667125702	0.873303711414337	-0.181095480918884	-0.136739134788513	-0.164880156517029	0.425119996070862	-1.08572518825531	0.381338715553284	-8.76010656356812e-002	0.849582314491272	-2.98758922144771e-003	0.868963539600372	-0.60328072309494	0.36123588681221	-0.181486815214157	-0.628565490245819	0.186121255159378
K2C8_425_437		0.102306187152863	-1.24380469322205	-0.728594958782196	1.02918124198914	-0.327556788921356	1.08876299858093	-0.214436709880829	0.294142544269562	0.225353881716728	-0.685944855213165	0.196839019656181	0.313550621271133	-0.900003731250763	0.85020512342453	-6.70152902603149e-002	-0.102785706520081	-0.354146599769592	0.518419623374939	-1.10531198978424	0.319764494895935	-7.73912668228149e-002	0.868466734886169	-0.141260147094727	1.11174201965332	-0.69389533996582	0.51814079284668	-0.343746185302734	-0.657958984375	0.206977844238281
KSYK_518_530		-0.11546391248703	-1.98207497596741	-1.22603535652161	1.41265082359314	8.46654176712036e-003	0.703464329242706	0.112869083881378	1.08612322807312	0.158518955111504	-0.64899617433548	0.348649173974991	0.327114254236221	-0.932251751422882	0.74696558713913	-0.103756546974182	-0.279287934303284	-0.34143602848053	0.227797865867615	-0.824636101722717	0.253685355186462	0.386541724205017	0.681091666221619	-0.42068275809288	1.16321957111359	-0.858144640922546	0.2315703779459	-5.32864145934582e-002	-0.159101352095604	9.64251905679703e-002
LAT_194_206		-0.519857883453369	-0.659848690032959	1.84197425842285e-002	0.160227298736572	0.110865116119385	-0.192596912384033	0.450116634368896	0.632674694061279	-0.421850830316544	-0.557156264781952	0.283556312322617	0.339231818914413	-0.521091163158417	0.87731009721756	-0.158622622489929	-0.101995348930359	-0.464289546012878	0.583100438117981	-0.751014590263367	0.285975575447083	0.223410725593567	0.383435368537903	0.16614805161953	0.387044757604599	-1.00401604175568	0.222069606184959	-0.448807865381241	-3.01515031605959e-002	0.707713007926941
LAT_249_261		-9.3691349029541e-003	-0.141167879104614	0.249166250228882	0.868248701095581	0.533526182174683	0.67816424369812	-3.28423428535461	1.10566592216492	-0.337299346923828	-0.593906402587891	0.145980834960938	0.435884475708008	-0.61550235748291	0.964842796325684	-0.290383338928223	-0.162812232971191	-0.410000801086426	0.432353973388672	-0.890235900878906	0.265101432800293	0.427419662475586	0.628557205200195	0.116206035017967	0.738548159599304	-0.980735898017883	0.139141902327538	-0.358983188867569	-6.39830976724625e-002	0.409806102514267
LCK_387_399		-0.288492918014526	-0.821825742721558	-0.406210660934448	0.908387422561646	-0.292519330978394	0.50831151008606	3.94699573516846e-002	0.352879762649536	2.94944439083338e-002	-0.738646328449249	0.166188403964043	0.465161472558975	-0.773524105548859	0.851326167583466	-0.134562373161316	-0.105233073234558	-0.450019717216492	0.470911145210266	-0.853049159049988	0.214541554450989	0.111524701118469	0.745886921882629	0.219040870666504	0.997002601623535	-0.89064884185791	0.433139801025391	-0.427268028259277	-0.650325775146484	0.319059371948242
MBP_198_210		0.163902878761292	-1.08130967617035	-0.776537299156189	1.02826654911041	-0.189468741416931	1.11626398563385	-0.365667700767517	0.104550004005432	0.451301574707031	-0.793366432189941	0.396470069885254	0.373171806335449	-0.856392860412598	0.428815841674805	2.83039808273315e-002	-9.51424837112427e-002	-0.284696698188782	0.588624835014343	-1.07508766651154	0.263891100883484	-0.125468373298645	0.699575304985046	-0.301285892724991	1.12881743907928	-0.459276348352432	0.255663722753525	-5.64681477844715e-002	-0.425695568323135	-0.141755238175392
MBP_259_271		-0.681920289993286	-1.48713278770447	-1.0217490196228	0.224531918764114	-0.334884375333786	1.77888417243958	1.05964207649231	0.462628155946732	0.47344121336937	-1.38643395900726	1.70701134204865	2.08672428131104	-4.50927734375	1.62853443622589	0.432878434658051	-1.07438564300537	-0.650128424167633	-0.402518332004547	-0.543569624423981	0.58793443441391	1.10551977157593	0.544269502162933	-5.89614585042e-002	1.75956046581268	-2.76898050308228	0.16121332347393	0.125398084521294	0.388773858547211	0.392996251583099
MET_1227_1239		9.03584957122803e-002	-0.926594018936157	-0.6885826587677	0.592930555343628	-0.315167665481567	0.826755285263062	-2.0803689956665e-002	0.44110369682312	0.109304428100586	-0.875794410705566	0.196311950683594	0.54766845703125	-0.973941802978516	0.996451377868652	-6.0651421546936e-002	-0.111837029457092	-0.38203489780426	8.99242162704468e-002	-0.988288521766663	0.241451621055603	0.176257491111755	1.03517854213715	-5.60763217508793e-002	1.28334593772888	-0.665144264698029	2.20763348042965e-002	-0.135891228914261	-0.394562035799026	-5.37484027445316e-002
MK01_180_192		0.602517127990723	-0.873785495758057	-1.74341583251953	0.867040634155273	-0.223155498504639	1.49026966094971	-3.20005416870117e-002	-8.74700546264648e-002	0.327725559473038	-0.940221607685089	0.301770359277725	0.338430553674698	-0.936415493488312	0.908710658550262	0.450441598892212	-0.980968236923218	-0.214293241500854	0.110485315322876	-0.765900373458862	0.432915925979614	-0.216205358505249	1.18352437019348	-0.411191135644913	1.57843863964081	-0.663664937019348	4.0963988751173e-002	-8.31522233784199e-003	-0.387777477502823	-0.14845384657383
MK07_211_223		-0.709685623645782	-0.258781254291534	-0.72646552324295	0.797005355358124	-0.584923565387726	0.579891860485077	0.29861181974411	0.604346930980682	-0.119952835142612	-0.703739821910858	8.18904265761375e-002	0.48084482550621	-0.80932492017746	1.07028234004974	-6.67156577110291e-002	-5.60621619224548e-002	-0.281154096126556	0.153849184513092	-0.678043305873871	-0.21437019109726	0.180425226688385	0.962071001529694	0.417977869510651	1.16727888584137	-1.00334012508392	0.583575785160065	-0.524058759212494	-0.809467732906342	0.16803415119648
MK10_216_228		0.632846713066101	-1.25028765201569	-1.24642241001129	1.19199931621552	-0.399152874946594	1.20386016368866	-0.201838612556458	6.89953565597534e-002	0.118047714233398	-0.890918731689453	0.208102226257324	0.58206844329834	-0.974955558776855	0.957655906677246	-0.11439847946167	-0.174740314483643	-9.48910713195801e-002	-8.87155532836914e-003	-1.16691541671753	0.419749736785889	-0.11184549331665	1.25191259384155	-0.418868750333786	1.5801317691803	-0.469053953886032	0.329640656709671	0.111631669104099	-0.681267440319061	-0.452213972806931
MK12_178_190		-0.371768474578857	-0.428375244140625	-0.468774318695068	1.05156135559082	-0.62786865234375	0.280898094177246	0.132969856262207	0.431357383728027	0.125258445739746	-0.848735809326172	0.275150299072266	0.412708282470703	-0.843168258666992	0.878787040710449	0.198212027549744	-0.240524888038635	-0.309602379798889	1.88535451889038e-002	-0.830260872840881	-1.53766870498657e-002	0.336724638938904	0.84197461605072	-0.144838884472847	1.22551190853119	-1.03503382205963	0.456843793392181	-0.347258150577545	-0.357015192508698	0.201790258288383
MK14_173_185		-1.70630216598511	-0.664133489131927	-0.869787633419037	1.29546213150024	-5.84468245506287e-002	0.224702417850494	0.879047930240631	0.899457514286041	0.142914608120918	-0.67056006193161	0.290854305028915	0.525120556354523	-0.995368182659149	0.707038700580597	-0.367256760597229	-0.10214102268219	-0.3681560754776	0.267693877220154	-0.737940430641174	5.99101781845093e-002	0.578380942344666	0.669509291648865	-9.0751513838768e-002	1.0320121049881	-1.07890403270721	0.552223324775696	-0.574857592582703	-0.115912303328514	0.27618995308876
NCF1_313_325		2.40505933761597e-002	0.261159777641296	0.290642619132996	-0.69088089466095	6.06163740158081e-002	0.709461569786072	0.24755847454071	-0.902608513832092	2.0200252532959	-2.41081857681274	1.46822834014893	2.03690052032471	-1.57682514190674	-1.53751039505005	-1.28468108177185	1.01989817619324	-0.245699107646942	-1.93975043296814	0.741363823413849	0.909167110919952	0.992927372455597	-0.193226039409637	-1.92969405651093	2.32004332542419	0.70418518781662	0.241225883364677	1.01130831241608	0.871152102947235	-3.21822071075439
NTRK1_489_501		-2.86228227615356	1.54299783706665	1.48746347427368	-2.03950881958008	0.5145263671875	-0.532839775085449	1.17786407470703	0.711779117584229	-0.308409065008163	-3.25178742408752	0.614022374153137	-7.77591243386269e-002	-0.494025081396103	3.51795840263367	-1.16830694675446	-1.68210566043854	-2.11191487312317	7.97739624977112e-003	0.992471098899841	0.983836531639099	1.72844636440277	1.24959599971771	-1.45246613025665	2.99977326393127	-2.64243316650391	-3.21274924278259	1.14516580104828	1.87725532054901	1.28545415401459
NTRK2_696_708		6.90670013427734e-002	-0.909157752990723	-0.531954765319824	0.668963432312012	-0.208133697509766	0.747827529907227	-0.132956504821777	0.296344757080078	3.48297762684524e-003	-0.828248798847198	0.267389446496964	0.614626109600067	-1.02270114421844	0.965451419353485	-0.137015342712402	-7.7392578125e-002	-0.2799072265625	0.253979682922363	-0.831831932067871	0.284605026245117	4.60033416748047e-002	0.741559028625488	0.14667047560215	1.0219441652298	-0.662229418754578	0.289714962244034	-0.290052264928818	-0.585945963859558	7.989801466465e-002
ODBA_340_352		-0.824941873550415	-0.824941873550415	-0.824941873550415	2.47619295120239	-0.824941873550415	-0.824941873550415	0.261940121650696	1.3865761756897	0.474534511566162	-1.21053457260132	0.865519046783447	0.496957302093506	-1.94566869735718	1.31919240951538	0.983189582824707	0.895146369934082	-4.3403902053833	-1.91176223754883	-2.09722876548767	1.24468231201172	2.81896305084229	2.40740013122559	-1.08300793170929	2.73901343345642	-5.44797992706299	1.47423160076141	0.290513843297958	0.555683970451355	1.4715451002121
P85A_600_612		3.48552465438843e-002	-1.04735338687897	-0.800904870033264	0.988610625267029	-0.221904397010803	0.644561171531677	-5.75071573257446e-002	0.459642767906189	-0.363509804010391	-0.648426711559296	-0.186910316348076	0.594147026538849	-0.700298964977264	1.30499875545502	-0.598443627357483	-0.192403435707092	-0.113624215126038	0.27903687953949	-1.07623636722565	0.340226531028748	0.140445113182068	1.22099912166595	0.399133265018463	1.14460241794586	-0.926145970821381	0.325279772281647	-0.458631932735443	-0.692532002925873	0.208294466137886
PAXI_111_123		0.134917855262756	-1.09212720394135	-0.827392935752869	1.06077635288239	-0.39320695400238	0.83103621006012	-0.173655867576599	0.459652543067932	-6.21414184570313e-003	-0.524216651916504	1.55811309814453e-002	0.570073127746582	-0.645510673522949	0.590287208557129	-0.372949481010437	1.73560380935669e-002	-0.26110827922821	2.94629335403442e-002	-1.06812751293182	0.209124684333801	0.22729504108429	1.21894657611847	0.368870586156845	1.07569110393524	-0.653998494148254	3.93322519958019e-002	-0.244877949357033	-0.61076557636261	2.57481168955565e-002
PAXI_24_36		-0.102048754692078	-1.03922069072723	-0.676473498344421	0.943081021308899	-0.391958117485046	0.657973408699036	2.77320146560669e-002	0.580914616584778	-0.137257099151611	-0.736100673675537	-7.51638412475586e-003	0.657600879669189	-0.803112506866455	1.02638578414917	-0.409932017326355	-4.94602918624878e-002	-0.257199168205261	-2.44988203048706e-002	-0.963394045829773	0.188722729682922	0.413361668586731	1.10239994525909	0.386100620031357	1.12724673748016	-1.0304251909256	0.407234996557236	-0.397841602563858	-0.694246411323547	0.201930865645409
PDPK1_2_14		-0.116916060447693	-0.880910277366638	-0.334573149681091	0.506723999977112	-0.253776907920837	0.808902382850647	-0.105172514915466	0.375722527503967	0.283805698156357	-0.752915561199188	0.164948299527168	0.380087703466415	-0.792473971843719	0.716547787189484	-0.142659664154053	-0.10559606552124	-0.293325901031494	0.462934970855713	-0.919565677642822	0.178444385528564	0.100849628448486	0.718918323516846	-0.16136047244072	1.06584191322327	-0.63532418012619	0.340466767549515	-0.264397352933884	-0.512136161327362	0.166909486055374
PDPK1_369_381		-0.317713260650635	-0.705197811126709	-0.379553318023682	0.593497753143311	-0.21953821182251	0.569529056549072	3.38883399963379e-002	0.425087451934814	6.65674209594727e-002	-0.674699783325195	0.16170597076416	0.413722038269043	-0.716683387756348	0.749387741088867	-1.61913633346558e-002	-0.137877345085144	-0.368156313896179	0.500537037849426	-0.968862414360046	0.133822560310364	0.201888203620911	0.654839634895325	0.41439014673233	0.792018473148346	-0.950055539608002	0.517382204532623	-0.60470050573349	-0.59147971868515	0.422444880008698
PECA1_706_718		9.79465246200562e-002	-0.965242981910706	-0.754679322242737	1.04634511470795	-0.362736344337463	0.95924985408783	-0.257209420204163	0.236326575279236	0.24215841293335	-0.702423572540283	0.223252773284912	0.563958644866943	-0.7882399559021	0.461293697357178	-1.59440040588379e-002	-6.41741752624512e-002	-0.356079578399658	0.278128147125244	-1.08098173141479	0.209885120391846	-2.39419937133789e-003	1.03156042098999	-1.14007676020265e-002	1.23629701137543	-0.465912401676178	-7.12353829294443e-003	-6.71973899006844e-002	-0.570599138736725	-0.114063806831837
PGFRB_1002_1014		-9.1244101524353e-002	-1.08732736110687	-0.710825324058533	1.03791582584381	-0.304517149925232	0.844485878944397	-0.115919470787048	0.427431702613831	0.331314414739609	-0.506576240062714	-1.33043928071857e-002	0.474294990301132	-1.05073988437653	0.765011131763458	-0.302734851837158	-0.203169345855713	-0.160115718841553	0.285840511322021	-1.16540956497192	0.236605167388916	0.403770923614502	0.905212879180908	5.37955425679684e-002	1.17717528343201	-0.785430252552032	0.292113989591599	-0.271242409944534	-0.51000052690506	4.35883663594723e-002
PGFRB_1014_1028		-0.384313225746155	-0.836299538612366	-0.188554406166077	0.572713255882263	7.52891302108765e-002	0.122295737266541	0.234249472618103	0.404619574546814	-0.287574291229248	-0.604678630828857	0.138882160186768	0.268321514129639	-0.681971073150635	1.16702032089233	-0.112857222557068	-0.150526404380798	-0.436866164207459	0.489542603492737	-0.806766867637634	0.394903779029846	0.11618959903717	0.506380677223206	0.156743317842484	0.734616577625275	-1.08145403862	0.358308106660843	-0.429556578397751	-0.381960600614548	0.643303215503693
PGFRB_572_584		-0.319849729537964	-0.944258451461792	-0.456810712814331	0.92077374458313	-0.221537351608276	0.44355320930481	6.73220157623291e-002	0.510807275772095	-0.342100143432617	-0.664520263671875	-8.52241516113281e-002	0.773100852966309	-0.793551445007324	1.11229515075684	-0.500297069549561	-0.103634357452393	-0.221962451934814	0.111375331878662	-0.946621417999268	0.217833995819092	0.441415309906006	1.00189065933228	0.652854919433594	1.12133121490479	-1.16496658325195	0.469391822814941	-0.592568397521973	-0.799235343933105	0.313192367553711
PGFRB_709_721		3.96132469177246e-003	-1.10246205329895	-0.632886171340942	0.690571546554565	-0.238391160964966	0.859627485275269	-4.52492237091064e-002	0.464828252792358	0.140621662139893	-0.817527294158936	0.189626216888428	0.339029788970947	-0.951524257659912	1.09977388381958	-0.160322189331055	-0.245343208312988	-0.275365829467773	0.273162841796875	-0.944098472595215	0.24958610534668	0.22175407409668	0.880626678466797	-0.11094556748867	1.16700565814972	-0.832213282585144	0.308645397424698	-0.246537074446678	-0.519909739494324	0.233954563736916
PGFRB_768_780		-7.04001188278198e-002	-1.1789425611496	-0.716702342033386	0.46451199054718	-0.290407061576843	0.786127209663391	0.126967549324036	0.87884533405304	-8.97024497389793e-002	-0.762623608112335	7.41979256272316e-002	0.546505153179169	-0.877237141132355	1.10886013507843	-0.377115845680237	-0.16311514377594	-0.258180260658264	9.44446325302124e-002	-0.814581513404846	0.218935370445251	0.352727293968201	0.946885466575623	0.23910291492939	1.07354700565338	-0.884642064571381	0.19046838581562	-0.343801915645599	-0.45966762304306	0.184993341565132
PGFRB_771_783		7.58366584777832e-002	-1.05387449264526	-0.769180774688721	0.479635715484619	-0.343984127044678	0.687096118927002	0.199373722076416	0.725097179412842	-0.131478145718575	-0.769864857196808	0.137458965182304	0.490257412195206	-0.856878101825714	1.13050472736359	-0.354128479957581	-0.177081704139709	-0.252333283424377	9.68908071517944e-002	-0.887852311134338	0.198624968528748	0.471418738365173	0.904461264610291	0.10505199432373	1.10486316680908	-0.829079627990723	0.185664176940918	-0.226520538330078	-0.384494781494141	4.45156097412109e-002
PLCG1_764_776		7.91764259338379e-003	-0.999881505966187	-0.704258680343628	0.928837060928345	-0.337499380111694	0.618844270706177	-7.09464550018311e-002	0.556987047195435	-0.119698844850063	-0.598114311695099	-1.73276271671057e-002	0.618584334850311	-0.684603035449982	0.801159560680389	-0.323534846305847	-7.59303569793701e-003	-0.214406847953796	0.102404713630676	-1.06670367717743	0.197721600532532	0.20672333240509	1.10538876056671	0.368237495422363	1.02538394927979	-0.772176742553711	0.37177562713623	-0.355828285217285	-0.707154273986816	6.97622299194336e-002
PLCG1_776_788		-1.23440623283386	-0.704844176769257	-0.498157680034637	-1.15447950363159	1.54051375389099	-2.22909259796143	2.10002732276917	2.18043875694275	0.953668296337128	7.75639191269875e-002	-0.964036762714386	-0.456574290990829	-0.120519958436489	0.509898841381073	1.34187936782837e-002	-2.46696662902832	6.73834085464478e-002	-0.45106303691864	-6.4318060874939e-002	0.50212824344635	1.49588263034821	0.903534531593323	-0.953354716300964	0.997145771980286	-0.183576926589012	-2.76819109916687	0.950604557991028	1.73764622211456	0.219726219773293
PP2AB_297_309		-0.196728050708771	-1.02133870124817	-0.378964722156525	0.44981974363327	-0.17026549577713	0.934232890605927	-0.267144024372101	0.650388419628143	0.351041942834854	-1.22644603252411	0.827557742595673	0.709549129009247	-2.01904654502869	1.35734379291534	-0.184003233909607	-0.15578019618988	-0.502724051475525	-9.43101644515991e-002	-0.547817587852478	0.338045716285706	0.567029595375061	0.579559922218323	-0.37631019949913	1.06921780109406	-0.558031916618347	-1.81184499524534e-003	1.24427247792482e-002	-0.292821735143662	0.147315159440041
PRGR_786_798		0.404640436172485	-2.64007830619812	-2.11216998100281	1.25898146629334	-0.369845151901245	1.39856219291687	0.642352819442749	1.41755652427673	0.148013904690742	-1.03925812244415	0.397661060094833	0.518834888935089	-1.00500214099884	0.979750454425812	0.293828964233398	-0.26555061340332	-0.289533615112305	0.178383827209473	-0.991916656494141	5.66263198852539e-002	0.409035682678223	0.609126091003418	0.195452824234962	1.07625496387482	-0.958330035209656	0.356203228235245	-0.484869807958603	-0.609548449516296	0.42483726143837
PRRX2_202_214		-1.17024183273315e-002	-1.08163726329803	-0.749618411064148	0.949633717536926	-0.335793375968933	0.897777676582336	-3.02075147628784e-002	0.361547589302063	4.25262451171875e-002	-0.883123397827148	0.157670021057129	0.54991340637207	-0.896374702453613	1.02938842773438	-0.173662900924683	-0.148592710494995	-0.283020734786987	0.19878888130188	-0.958720922470093	0.232990503311157	0.156297922134399	0.975919961929321	-5.59282302856445e-002	1.24715709686279	-0.707230567932129	0.36068058013916	-0.287052154541016	-0.661407470703125	0.103780746459961
PTN11_539_551		0.799621760845184	-1.14994192123413	-0.836440861225128	-1.94244861602783	0.675954043865204	1.62517905235291	1.60824942588806	-0.780172646045685	2.50063920021057	-5.27689027786255	2.39826607704163	2.37970185279846	-1.37495338916779	-0.626763939857483	0.903037905693054	0.914968371391296	-0.78550398349762	0.573403716087341	-0.495550274848938	-0.4610196352005	-1.31890499591827	0.66956889629364	-0.610771477222443	1.68963599205017	-0.319692403078079	0.517316043376923	0.422188013792038	-1.82817721366882	0.129501074552536
RAF1_332_344		9.86757278442383e-002	-1.0242223739624	-0.650141716003418	0.950910568237305	-0.373859405517578	0.941152572631836	-0.213803291320801	0.27128791809082	0.100161708891392	-0.814423382282257	0.144100353121758	0.578342616558075	-1.03109443187714	1.02291309833527	-0.168340444564819	-0.114155530929565	-0.244159460067749	0.117339372634888	-1.0196225643158	0.270424127578735	5.69860935211182e-002	1.10152840614319	0.104816570878029	1.35866367816925	-0.669724345207214	0.229046955704689	-0.201303347945213	-0.716901659965515	-0.10459791123867
RASA1_453_465		-3.66417169570923e-002	-0.886201500892639	-0.544657349586487	0.970562338829041	-0.28884756565094	0.984532713890076	-0.319647431373596	0.120900511741638	0.338819175958633	-0.553451836109161	0.142171546816826	0.349035888910294	-0.733149826526642	0.456575065851212	9.58744287490845e-002	-0.16801393032074	-0.294443488121033	0.519189476966858	-0.95858895778656	0.166366219520569	-0.155189871788025	0.794806122779846	9.89355333149433e-003	0.998944401741028	-0.574569582939148	0.440412670373917	-0.263808101415634	-0.757151484489441	0.146278515458107
RBL2_99_111		-1.99339878559113	-2.10086917877197	-0.16668713092804	0.271907210350037	0.125050902366638	1.09857404232025	7.24638700485229e-002	2.69295930862427	0.385693073272705	-0.75291109085083	0.785200595855713	0.323218822479248	-1.56779527664185	0.82659387588501	-0.333400309085846	-0.24877792596817	-0.561206877231598	0.244936406612396	-1.11965036392212	0.248378217220306	0.778676450252533	0.991044461727142	-0.457914620637894	1.64803767204285	-1.59008145332336	0.256592482328415	-3.74729968607426e-002	-0.261694222688675	0.442533224821091
RB_804_816		0.579356253147125	-2.25592184066772	-0.911721169948578	1.49542331695557	-0.362289369106293	1.64317893981934	-0.449278771877289	0.261252462863922	0.44120916724205	-0.920778930187225	0.31365904211998	0.192760780453682	-0.963226974010468	0.936376869678497	0.283210515975952	-0.125611543655396	-0.376713991165161	0.133154630661011	-1.08012223243713	0.283541440963745	-9.56747531890869e-002	0.978215932846069	-0.103370942175388	1.49538969993591	-0.808613121509552	-2.46746875345707e-002	-3.77085544168949e-002	-0.79098254442215	0.269960135221481
RET_1022_1034		-0.174812912940979	-0.920174241065979	-0.563110947608948	0.738751769065857	-0.223261475563049	0.653468489646912	-5.17832040786743e-002	0.540922522544861	-1.58174838870764e-002	-0.573230564594269	8.20047035813332e-002	0.324744373559952	-0.645760357379913	0.828059375286102	-0.149402260780334	-0.168146729469299	-0.312861084938049	0.350204825401306	-0.97977888584137	0.188117384910584	0.206840872764587	0.865025877952576	0.283166468143463	0.95900970697403	-0.852741658687592	0.321456491947174	-0.415122449398041	-0.637029111385345	0.341260492801666
RON_1346_1358		-0.168906331062317	-0.891576886177063	-0.435452580451965	0.729160189628601	-0.389662861824036	0.892500758171082	-0.114049077033997	0.377986788749695	0.287391185760498	-0.689839839935303	0.20087194442749	0.243517398834229	-0.858751773834229	0.816811084747314	-9.40310955047607e-003	-0.28310763835907	-0.347417712211609	0.506609082221985	-0.822135806083679	0.205225110054016	4.74110841751099e-002	0.702818989753723	-0.210643634200096	1.20787155628204	-0.757848620414734	0.469286113977432	-0.346335262060165	-0.501409411430359	0.139079228043556
RON_1353_1365		6.36301040649414e-002	-1.16177272796631	-0.645381927490234	0.713770866394043	-0.211526870727539	0.949583053588867	-0.310766220092773	0.602463722229004	0.177717998623848	-0.887335002422333	0.245714023709297	0.428934901952744	-0.825349986553192	0.860318005084991	-5.00655174255371e-003	-0.180105924606323	-0.313095808029175	0.319158792495728	-0.894835233688354	0.18886399269104	1.89392566680908e-002	0.866081476211548	6.04125447571278e-002	1.10490238666534	-0.719362139701843	0.367188602685928	-0.293085902929306	-0.61798083782196	9.79253202676773e-002
SRC8_CHICK_470_482		-2.77278304100037	-0.139028549194336	1.0827808380127	1.24308919906616	1.21337890625	-4.39443969726563	1.62815713882446	2.13884496688843	-0.477545410394669	-0.406167656183243	0.325143188238144	0.492052406072617	-0.548578917980194	0.615096390247345	-0.370465755462646	-0.109621524810791	-0.498099803924561	0.723422527313232	-0.537545680999756	6.26215934753418e-002	0.837725162506104	-0.108036518096924	0.175222739577293	0.613823294639587	-1.90272343158722	3.82941775023937e-002	-0.457378059625626	0.610381484031677	0.922379851341248
SRC8_CHICK_476_488		9.93227958679199e-003	-1.03503346443176	-0.875957727432251	1.14425444602966	-0.334076166152954	0.777499914169312	-0.101113557815552	0.414494276046753	-0.106243766844273	-0.457150131464005	-3.4668605774641e-002	0.699467957019806	-0.532177627086639	0.4307721555233	-0.56969690322876	-6.98180198669434e-002	-4.84585762023926e-002	0.155601978302002	-1.12885999679565	0.328686237335205	0.223038196563721	1.10950708389282	0.375196307897568	0.963157534599304	-0.832234501838684	0.49230369925499	-0.370390087366104	-0.716793179512024	8.87602418661118e-002
SRC8_CHICK_492_504		4.06759977340698e-002	-1.02433979511261	-0.768889546394348	0.883479952812195	-0.101837277412415	0.595545649528503	6.41715526580811e-003	0.368947863578796	-0.320877701044083	-0.511126220226288	-1.3758341781795e-002	0.79684191942215	-0.554207503795624	0.603127777576447	-0.642543077468872	-7.68396854400635e-002	-5.59618473052979e-002	0.272619962692261	-1.15014100074768	0.433007955551147	0.124164342880249	1.09569334983826	0.417356222867966	0.925977408885956	-0.688197433948517	0.266166418790817	-0.328608781099319	-0.578111946582794	-1.45819531753659e-002
STAT3_698_710		-0.211386501789093	-0.211386501789093	-0.211386501789093	-0.211386501789093	-0.211386501789093	1.4797055721283	-0.211386501789093	-0.211386501789093	0.39991882443428	1.3373339176178	1.80856823921204	-0.896123588085175	-3.36949968338013	0.71980220079422	1.59803938865662	-2.77610564231873	-2.42844295501709	1.95389103889465	-2.77610564231873	1.18793344497681	3.25712323188782	-1.6332671046257e-002	-4.08239269256592	4.1816520690918	-2.2994110584259	-0.314060866832733	1.79911029338837	2.70990252494812	-1.99479997158051
STAT4_714_726		-5.91975450515747e-002	-1.0085483789444	-1.30238687992096	1.34110343456268	-0.7283536195755	1.42580687999725	-0.338645100593567	0.670221209526062	0.258449226617813	-0.760805428028107	0.280981689691544	0.264887481927872	-0.967209160327911	0.923696219921112	0.112421751022339	-0.380810976028442	-0.566058397293091	0.544914960861206	-1.00562024116516	0.219444990158081	0.201426267623901	0.874281644821167	-0.179429054260254	1.31822204589844	-1.02751064300537	0.288063049316406	-0.229863166809082	-0.481054306030273	0.311572074890137
TEC_512_524		-0.279063820838928	-0.821278214454651	-0.50168764591217	0.604503989219666	-0.264639496803284	0.64707887172699	8.6631178855896e-002	0.528455138206482	8.90545845031738e-002	-0.804203510284424	0.236857891082764	0.362514972686768	-0.888850688934326	1.00462675094604	2.38919258117676e-003	-0.186364889144897	-0.415292501449585	0.270219087600708	-0.660174131393433	0.1131432056427	0.160703897476196	0.715376138687134	9.46512222290039e-002	1.10423946380615	-0.88681697845459	0.364008903503418	-0.370914459228516	-0.524250984191895	0.219082832336426
TNNT1_2_14		-1.37463104724884	-0.296424984931946	0.384175181388855	-6.80638551712036e-002	0.544129252433777	-1.31153690814972	0.992783427238464	1.12956893444061	-0.740831851959229	-0.333518505096436	0.659432888031006	8.57443809509277e-002	-0.35376501083374	0.682938098907471	4.6619176864624e-003	-0.189200043678284	-0.660627007484436	0.750653624534607	-0.659253716468811	0.359065413475037	0.442223906517029	-4.7524094581604e-002	-0.162103250622749	0.559284627437592	-0.880379259586334	-1.11452829837799	4.75811287760735e-002	1.0007232427597	0.549421727657318
TYRO3_679_691		0.260451257228851	-1.09783411026001	-0.678587973117828	0.468375146389008	-0.129954397678375	0.829552590847015	-0.245527327060699	0.593524873256683	0.25251230597496	-0.966665923595428	0.475430816411972	0.417837470769882	-0.92701119184494	0.747896492481232	6.04181289672852e-002	-0.184467315673828	-0.282005310058594	0.240833282470703	-0.897076606750488	0.146296501159668	0.162635803222656	0.753365516662598	-2.5098392739892e-002	1.08637750148773	-0.69816642999649	0.148317739367485	-0.149945810437202	-0.496385157108307	0.134900495409966
VGFR1_1040_1052		-0.541031420230865	-0.912915766239166	-0.51937061548233	1.16550827026367	-0.205456793308258	0.669517457485199	-6.51703476905823e-002	0.408919274806976	0.274273723363876	-0.884540736675262	0.372623294591904	0.430309146642685	-1.11090576648712	0.918240368366241	0.137129545211792	-9.27422046661377e-002	-0.657095193862915	0.213105916976929	-0.872598886489868	0.131386518478394	0.416274785995483	0.724539518356323	-0.114674434065819	1.31190598011017	-0.821864008903503	0.226390019059181	-0.36177334189415	-0.507019877433777	0.267035633325577
VGFR1_1162_1174		-2.19848799705505	-3.06297922134399	0.281971156597137	0.390011012554169	5.32416701316834e-002	-1.15907144546509	2.70234560966492	2.99296927452087	-2.15164828114212e-003	-0.643459498882294	0.514765560626984	0.453406184911728	-1.2280684709549	0.905507862567902	-1.80109739303589e-002	-0.687070727348328	-1.09881007671356	1.02085745334625	-0.934005618095398	0.357394814491272	0.982680916786194	0.376964211463928	-0.434382021427155	1.21683299541473	-2.07842826843262	0.1891278475523	-0.189733579754829	0.478852212429047	0.817730844020844
VGFR1_1206_1218		-2.13208723068237	-0.935435950756073	0.492987215518951	0.629113972187042	-7.18981623649597e-002	-6.27118945121765e-002	0.389106094837189	1.69092583656311	4.0439885109663e-002	-0.414283961057663	1.28615355491638	1.21047568321228	-2.97616910934448	0.853383839130402	-0.339304327964783	-1.95627582073212	0.121273159980774	0.19525158405304	-0.209530234336853	4.93742227554321e-002	1.27231991291046	0.866891503334045	-0.42937770485878	1.21351802349091	-0.647952675819397	-2.12720036506653	0.449417918920517	0.789875864982605	0.751718878746033
VGFR1_1320_1332_C1320S/C1321S		-0.892968654632568	-2.72557711601257	-3.29736256599426	2.49750995635986	-0.550623416900635	1.34966945648193	0.900647640228271	2.71870470046997	-0.355359226465225	-0.265272289514542	-0.118052639067173	0.208153560757637	-0.773782908916473	1.30431354045868	-0.75049239397049	-0.951383888721466	-1.53234601020813e-002	-1.6836941242218e-002	-1.32258343696594	0.606674373149872	1.26624798774719	1.18369793891907	0.230972081422806	1.42925524711609	-2.52942538261414	1.37784825637937e-002	0.140700131654739	0.251407414674759	0.463311940431595
VGFR1_1326_1338		3.77992391586304e-002	-1.23500120639801	-0.706752419471741	0.78081738948822	-0.310420632362366	1.08961808681488	-0.158445954322815	0.502385497093201	0.223478481173515	-0.71705037355423	0.188652202486992	0.174785777926445	-0.907408535480499	1.03754246234894	-2.56280899047852e-002	-0.298173904418945	-0.353412628173828	0.289381980895996	-0.938543319702148	0.189805030822754	0.229289054870605	0.907281875610352	-8.78285020589828e-002	1.23668301105499	-0.898227572441101	0.276285320520401	-0.270080417394638	-0.623242259025574	0.366410404443741
VGFR2_1046_1058		-1.03199362754822	-0.671401798725128	-8.87110829353333e-002	1.13293433189392	-0.799764454364777	9.41407084465027e-002	0.50279301404953	0.862003028392792	2.27212905883789e-002	-0.723862648010254	0.245083808898926	0.231527328491211	-0.766216278076172	0.99074649810791	-0.182202935218811	-0.307242035865784	-0.483236908912659	0.269514441490173	-0.620288491249084	0.113598227500916	0.60378110408783	0.606076598167419	5.88336661458015e-002	1.02229940891266	-1.20337522029877	0.346372187137604	-0.265655934810638	-0.301588475704193	0.34311443567276
VGFR2_1052_1064		-0.548429608345032	-1.0005179643631	-0.313270688056946	0.740419268608093	-0.211711049079895	0.563907504081726	0.158915400505066	0.610687136650085	0.196061611175537	-0.804949283599854	0.336258411407471	0.201839923858643	-0.795626163482666	0.866415500640869	0.201724767684937	-0.255230188369751	-0.634658098220825	0.520402669906616	-0.72292160987854	0.10948920249939	0.247594594955444	0.533598661422729	-8.57241526246071e-002	1.0372302532196	-0.965475380420685	0.409106940031052	-0.397966653108597	-0.404404908418655	0.40723392367363
VGFR2_1168_1180		-0.372319459915161	-0.83991265296936	-8.30719470977783e-002	0.123203039169312	-3.26263904571533e-002	0.747996091842651	-5.47802448272705e-002	0.511511564254761	0.375917762517929	-0.742837607860565	0.347888320684433	0.100646339356899	-0.893355071544647	0.811740219593048	0.341968536376953	-0.241193771362305	-0.54178524017334	0.722319602966309	-0.988146781921387	0.190882682800293	4.4316291809082e-002	0.471638679504395	-0.21175779402256	0.967319369316101	-0.711720585823059	0.442099422216415	-0.412958294153214	-0.40570941567421	0.332727283239365
VGFR2_1207_1219_C1208S		-1.36736989021301	-1.36736989021301	0.296790361404419	-0.216628655791283	0.241787806153297	-1.36736989021301	6.13001734018326e-002	3.71885991096497	-0.646251797676086	-1.22967565059662	1.23960149288177	2.80900382995605	-4.68995046615601	2.51727294921875	-1.98850917816162	-2.15572905540466	-1.54749298095703	-1.13660597801209	-0.143388941884041	2.52847909927368	3.93736362457275	0.505883276462555	0.558283686637878	3.06787133216858	-1.91498386859894	-3.86839604377747	0.617150187492371	3.47519183158875	-1.93511736392975
VGFR2_944_956		-0.446328341960907	-0.631154716014862	0.257286846637726	-0.356357276439667	1.24771046638489	-1.44245076179504	0.119740307331085	1.25155329704285	1.67191576957703	-2.60084295272827	1.63647866249084	2.04818749427795	0.670672237873077	-3.42641139030457	-0.427309632301331	4.54624891281128e-002	0.490813136100769	-4.77701425552368e-002	0.338416934013367	-0.764758706092834	0.301078677177429	6.40672445297241e-002	0.10634483397007	0.184195652604103	-0.217804297804832	0.195250645279884	0.198812142014503	5.22388750687242e-003	-0.472022861242294
VGFR2_989_1001		-6.31484985351563e-002	-0.863247871398926	-0.662972450256348	0.829787254333496	-0.227231979370117	0.688192367553711	-0.145134925842285	0.443756103515625	-0.117693580687046	-0.73680180311203	0.121894203126431	0.578662216663361	-0.765868842601776	0.919807732105255	-0.222127437591553	-6.08391761779785e-002	-0.221094608306885	0.182736873626709	-1.02973127365112	0.223608493804932	0.121640682220459	1.00580644607544	0.258180469274521	1.13018596172333	-0.760006070137024	0.224022731184959	-0.334809452295303	-0.665449261665344	0.147875651717186
VGFR3_1061_1073		-0.300826787948608	-0.971147775650024	-0.469839811325073	0.991694211959839	-0.132239580154419	0.609069585800171	-0.238924264907837	0.512214422225952	0.373271137475967	-0.885845005512238	0.439759403467178	0.395400196313858	-0.934295475482941	0.611709773540497	7.09480047225952e-003	-0.241821825504303	-0.532073557376862	0.743095815181732	-1.00526905059814	0.210320889949799	0.256452023983002	0.562200963497162	-0.515726387500763	1.29620337486267	-0.843787491321564	0.218605726957321	-4.04112674295902e-002	-0.411400109529495	0.29651615023613
VINC_815_827		1.22510886192322	-5.60316944122314	-0.84736841917038	1.74889302253723	1.28083682060242	2.05104804039001	1.07821154594421	-0.93356055021286	0.248925045132637	-0.911498248577118	0.383436053991318	0.569828808307648	-1.35709869861603	1.06640708446503	0.131605744361877	1.37220621109009e-002	-0.7063068151474	0.417822480201721	-0.996360182762146	0.230950951576233	5.20807504653931e-002	0.85648500919342	1.32805956527591e-002	1.20843577384949	-0.880955994129181	0.373257368803024	-0.130746155977249	-0.767476379871368	0.184204787015915
ZAP70_485_497		-0.227305769920349	-1.03065431118011	-0.657788634300232	1.01478540897369	-0.101386427879334	0.921412110328674	-0.223401427268982	0.304339051246643	0.286614269018173	-0.697700679302216	0.141702488064766	0.376682132482529	-0.898355662822723	0.791057407855988	-4.2609691619873e-002	-0.301150798797607	-0.322250843048096	0.342081546783447	-0.948813915252686	0.2250657081604	0.16139554977417	0.886282444000244	3.52907180786133e-002	1.14134788513184	-0.881734848022461	0.416262626647949	-0.311139106750488	-0.766935348510742	0.366908073425293
ZBT16_621_633		0.209172904491425	-1.62273383140564	-0.635216057300568	1.1096465587616	-4.59287762641907e-002	1.1565568447113	-0.466622650623322	0.295125186443329	5.2776176482439e-002	-0.668687999248505	0.368882030248642	0.36254295706749	-1.05110943317413	0.935596287250519	-0.154116451740265	-0.445497334003448	2.18011736869812e-002	0.365294635295868	-1.13342881202698	0.116834819316864	4.69323992729187e-002	1.18217968940735	3.4675870090723e-002	1.0059826374054	-0.878802001476288	0.191164284944534	-8.18612203001976e-002	-0.350174635648727	7.90150538086891e-002
