# Supplementary material for: Blood-based kinase activity profiling: a potential predictor of response to immune checkpoint inhibition in metastatic cancer
Source: J Immunother Cancer. 2020 Dec 22;8(2):e001607. doi: 10.1136/jitc-2020-001607 (PMC7757459; doi:10.1136/jitc-2020-001607)
Supplement: Supplementary data [file jitc-2020-001607supp005.zip › Supplementary table 4 Mel-PD1-A.txt]

BioNavigator Version	6.3.67.0	PamGrid Version	QuantitationType	MelPDA_Identity	Protocol file name	testDate	Tue, 28 Apr 2020 15:17:58 GMT
	Patient code	LAM_45	LAM_48	LAM_51	LAM_53	LAM_55	LAM_56	LAM_57	LAM_64	LAM_66	LAM_73	LAM_83	LAM_84	LAM_87	LAM_89	LAM_90	LAM_50	LAM_52	LAM_58	LAM_62	LAM_74	LAM_81	LAM_49	LAM_54	LAM_63	LAM_68	LAM_75	LAM_79	LAM_88	LAM_91
	Response.CB	NR	NR	NR	NR	NR	NR	NR	NR	NR	NR	NR	NR	NR	NR	NR	RR	RR	RR	RR	RR	RR	RR	RR	RR	RR	RR	RR	RR	RR
ID
41_654_666		14.2966346740723	14.1484289169312	14.32701587677	14.0855464935303	14.3530931472778	14.4428844451904	14.2980871200562	14.2548036575317	14.3612966537476	14.2597408294678	14.20166015625	14.3263511657715	14.3088264465332	14.2743091583252	14.3899364471436	14.4217262268066	14.3471975326538	14.2743301391602	14.2579469680786	14.433144569397	14.3179512023926	14.3564252853394	14.4077739715576	14.391674041748	14.3594064712524	14.2145252227783	14.2696104049683	14.4253215789795	14.347562789917
ACHD_383_395		10.6303720474243	10.7871189117432	10.7894449234009	10.7084131240845	10.7360906600952	10.5856485366821	10.977783203125	10.8606233596802	10.7924070358276	11.0084743499756	10.9075212478638	10.5923833847046	10.7941818237305	10.8985795974731	10.7080459594727	10.7500686645508	10.6581916809082	10.9309062957764	10.7396802902222	10.7483911514282	10.7396297454834	10.843770980835	10.9930009841919	10.6439008712769	10.7244024276733	10.8426504135132	10.6276845932007	10.7258377075195	10.7903575897217
ANXA1_14_26		13.610426902771	13.6142673492432	13.5658178329468	13.6055889129639	13.5718183517456	13.7064733505249	13.6065320968628	13.6005887985229	13.569598197937	13.5708990097046	13.4913911819458	13.6116943359375	13.641939163208	13.5499382019043	13.6736450195313	13.6698617935181	13.5221834182739	13.5061082839966	13.4869966506958	13.610221862793	13.5125207901001	13.5181846618652	13.5060396194458	13.5962629318237	13.5529098510742	13.5421619415283	13.6500062942505	13.5998773574829	13.6057891845703
ANXA2_17_29		11.9613380432129	11.9547595977783	11.4132699966431	11.5665588378906	11.8570690155029	11.5147180557251	11.8491859436035	12.0072116851807	11.8144884109497	12.0433015823364	11.8382158279419	12.0817403793335	11.6195096969604	12.0548229217529	11.8533315658569	11.8460168838501	11.7808952331543	11.8942518234253	11.8336486816406	11.7880907058716	11.8329057693481	11.865514755249	11.9613180160522	11.9308185577393	11.8125286102295	11.8454751968384	11.5219640731812	11.7508525848389	11.9103879928589
ART_004_EAIYAAPFAKKKXC		15.5500993728638	15.4372644424438	15.54114818573	15.4213542938232	15.2786149978638	15.3232326507568	15.4357862472534	15.4139242172241	15.2627897262573	15.4557485580444	15.3233308792114	15.2479419708252	15.440936088562	15.2961654663086	15.349536895752	15.2472925186157	15.1604537963867	15.1750431060791	15.1222610473633	15.4887628555298	15.3931312561035	15.1658639907837	15.3945503234863	15.2282056808472	15.4406261444092	15.3665952682495	15.394510269165	15.1505613327026	15.4377574920654
B3AT_39_51		10.6057233810425	10.7324695587158	10.6149644851685	10.6500654220581	10.5321645736694	10.5738191604614	10.8390522003174	10.6482219696045	10.7857227325439	10.8770027160645	10.8937520980835	10.7233800888062	10.6077814102173	10.8337478637695	10.7550315856934	10.8683881759644	10.6517009735107	10.7771692276001	10.7057600021362	10.6649446487427	10.639988899231	10.8215980529785	10.6968441009521	10.7428979873657	10.536075592041	10.6379480361938	10.4335403442383	10.5663871765137	10.5860967636108
C1R_199_211		10.0168018341064	10.0875968933105	9.96673011779785	10.0794916152954	10.1100692749023	10.2172536849976	9.90122318267822	9.94309043884277	9.96950244903564	9.91847324371338	10.0594882965088	10.0244312286377	9.94386100769043	9.86773109436035	10.1528348922729	9.97259426116943	9.92696571350098	9.91981029510498	9.94001960754395	9.86476993560791	10.0091791152954	9.86000156402588	9.92795372009277	9.96683979034424	9.95151424407959	9.90391731262207	10.0794811248779	9.94936466217041	9.9888391494751
CALM_95_107		11.198281288147	11.0381860733032	11.1196947097778	11.0994396209717	11.0993318557739	10.9223871231079	11.2499055862427	11.1274337768555	11.0009155273438	11.3242683410645	11.2235879898071	11.0575075149536	11.1807518005371	11.2042484283447	11.1034526824951	11.2275981903076	11.1631946563721	11.2014064788818	11.1259145736694	10.9600954055786	11.1904306411743	10.9814252853394	11.2014865875244	11.1520195007324	11.3095922470093	11.1196918487549	11.1173210144043	11.1526279449463	11.157787322998
CBL_693_705		13.7963790893555	14.02942943573	13.8438453674316	13.8313980102539	13.6013126373291	13.7749843597412	13.9646072387695	13.9312953948975	13.7415075302124	13.7646322250366	13.6490879058838	13.770975112915	13.8423099517822	13.6952438354492	13.8117637634277	13.7479639053345	13.592059135437	13.8741817474365	13.7609329223633	13.7025299072266	13.8265151977539	13.6039009094238	13.5978355407715	13.6323194503784	13.7162599563599	13.8560247421265	13.7916097640991	13.5938501358032	13.8459720611572
CD3Z_116_128		12.7676649093628	12.6389598846436	12.7759284973145	12.6365070343018	12.8353862762451	12.6950874328613	12.7836933135986	12.741813659668	12.9535160064697	12.7463388442993	12.8947620391846	12.8118925094604	12.7441082000732	12.9002590179443	12.8315629959106	12.7862844467163	12.9360904693604	12.882269859314	12.7917699813843	12.727108001709	12.732105255127	12.9830179214478	12.8810682296753	12.7902879714966	12.8890523910522	12.6974697113037	12.6635046005249	12.9768962860107	12.7438678741455
CD3Z_146_158		11.655460357666	11.7358846664429	11.6442232131958	11.5908765792847	11.3797092437744	11.2767190933228	11.6886110305786	11.5615816116333	11.6093826293945	11.7708702087402	11.6693172454834	11.4846105575562	11.5716581344604	11.7008438110352	11.6051321029663	11.3859920501709	11.6582345962524	11.6326065063477	11.3975963592529	11.3729486465454	11.65807056427	11.588095664978	11.6690502166748	11.4527168273926	11.6760225296021	11.7670669555664	11.5777597427368	11.3331317901611	11.6303749084473
CDK7_157_169		10.7565841674805	10.7051372528076	10.781777381897	10.6707410812378	10.6544847488403	10.5653867721558	10.5849666595459	10.5775451660156	10.6437511444092	10.8340892791748	10.8003616333008	10.5216598510742	10.7806119918823	10.6501712799072	10.5970277786255	10.6053800582886	10.786229133606	10.6789398193359	10.672607421875	10.9278335571289	10.7055521011353	10.7755651473999	10.9337520599365	10.8081283569336	10.8269929885864	10.7407779693604	10.8538446426392	10.6838321685791	10.9024925231934
CRK_214_226		10.7152872085571	10.5609359741211	10.7984342575073	10.7057838439941	10.6221046447754	10.5352745056152	10.8322010040283	10.6053152084351	10.8294973373413	10.8591175079346	10.8397874832153	10.6761960983276	10.5708227157593	10.8028745651245	10.5723152160645	10.5440711975098	10.5532884597778	10.7150049209595	10.7557172775269	10.4400939941406	10.5453176498413	10.7349166870117	10.5589151382446	10.5156593322754	10.6068248748779	10.6403493881226	10.6010236740112	10.633825302124	10.5889835357666
CTNB1_79_91		12.8413562774658	12.7261075973511	12.9029731750488	12.7187070846558	12.8098840713501	12.7330560684204	12.7637462615967	12.7016754150391	12.8444232940674	12.8302345275879	12.9053678512573	12.8380727767944	12.7194499969482	12.8622016906738	12.7556858062744	12.7389049530029	12.7514114379883	12.746509552002	12.7776536941528	12.7200717926025	12.676197052002	12.7864379882813	12.9071455001831	12.7731027603149	12.8399362564087	12.7245664596558	12.7710628509521	12.7591867446899	12.7703466415405
DCX_109_121		11.8596601486206	11.8432350158691	11.9149942398071	11.9276828765869	11.937087059021	11.676646232605	11.8250770568848	11.7720384597778	11.75182056427	11.9903964996338	11.9363698959351	11.7140531539917	11.8715229034424	11.8637475967407	11.8088731765747	11.7303924560547	11.8974409103394	11.8102464675903	11.8557043075562	11.917254447937	11.8170280456543	11.849627494812	11.983775138855	11.824197769165	11.8312454223633	11.852029800415	11.897045135498	11.7974462509155	11.9429454803467
DYR1A_312_324		10.9762296676636	11.0583505630493	11.125433921814	11.0618705749512	10.9946460723877	10.8762540817261	11.149603843689	11.0760354995728	11.0612335205078	11.1898956298828	11.0505504608154	10.9843826293945	11.1471652984619	10.985499382019	11.0291404724121	11.0356349945068	11.0821762084961	11.0011463165283	11.1117706298828	11.1536626815796	11.0316114425659	11.0630769729614	11.2448062896729	11.074595451355	11.0538759231567	11.0466642379761	11.0963172912598	11.0173273086548	11.1893367767334
EGFR_1103_1115		11.8610935211182	11.8048696517944	11.6863327026367	11.7418584823608	12.0273160934448	11.9560623168945	11.8414525985718	11.7135210037231	11.9546899795532	11.9510898590088	11.9450664520264	11.8812456130981	11.8730716705322	11.8882131576538	11.9977703094482	12.0443258285522	12.0303478240967	11.8605670928955	11.9051132202148	12.0545778274536	11.806791305542	12.0774507522583	11.9399890899658	12.1510782241821	11.932746887207	11.7562894821167	11.7744588851929	12.0487155914307	11.8743391036987
EGFR_1118_1130		10.6203269958496	10.6252422332764	10.6226844787598	10.2078037261963	10.296594619751	10.360876083374	10.531195640564	10.4180898666382	10.5842313766479	10.5191307067871	10.5931673049927	10.5447120666504	10.3223390579224	10.5843162536621	10.3571720123291	10.3908281326294	10.2711429595947	10.3853807449341	10.5306510925293	10.5528507232666	10.4410066604614	10.3971118927002	10.4737215042114	10.5516767501831	10.4114589691162	10.234037399292	10.2709655761719	10.5080976486206	10.4548931121826
EGFR_1165_1177		11.59703540802	11.8517627716064	11.5381879806519	11.8635063171387	11.7382736206055	12.0490093231201	11.5746908187866	11.5452222824097	11.5351190567017	11.6074886322021	11.5296754837036	11.6186180114746	11.7962636947632	11.4869861602783	11.7619857788086	11.8217706680298	11.6825942993164	11.5935945510864	11.637017250061	11.7914371490479	11.7893714904785	11.5101890563965	11.4963340759277	11.8348655700684	11.738076210022	11.6081666946411	11.7706861495972	11.762770652771	11.7400922775269
EGFR_1190_1202		11.3055477142334	11.3997106552124	11.2845373153687	11.225546836853	11.1075448989868	10.9789371490479	11.3738708496094	11.1545495986938	11.2130222320557	11.3427238464355	11.3658571243286	11.1237277984619	11.2341146469116	11.2661972045898	11.2419061660767	11.0894393920898	11.1813545227051	11.2164545059204	11.1851511001587	11.0511302947998	11.1660566329956	11.160530090332	11.2703094482422	11.0310373306274	11.162015914917	11.33420753479	11.2460422515869	11.0119705200195	11.2218017578125
EGFR_862_874		10.2065925598145	10.106086730957	9.94512939453125	10.1223011016846	10.3796253204346	10.1801662445068	10.1376428604126	10.0713300704956	10.2374887466431	9.95753860473633	10.1512765884399	10.3343114852905	10.1160125732422	10.1363725662231	10.1846046447754	10.2849950790405	10.3043899536133	10.1302928924561	10.3595552444458	10.3403949737549	9.9993782043457	10.3337907791138	10.1805849075317	10.3621711730957	10.024317741394	9.96569442749023	10.0899991989136	10.4326171875	10.0816049575806
EPHA1_774_786		14.6107196807861	14.435863494873	14.457857131958	14.3889303207397	14.7123765945435	14.6370306015015	14.530743598938	14.5292901992798	14.8151569366455	14.4790515899658	14.5199251174927	14.7490234375	14.6235866546631	14.646800994873	14.6568098068237	14.7498207092285	14.7684383392334	14.6685857772827	14.7185001373291	14.8310623168945	14.5160713195801	14.8733472824097	14.7733421325684	14.8551568984985	14.7035675048828	14.4516382217407	14.5788679122925	14.8720674514771	14.5875940322876
EPHA4_589_601		10.4000606536865	10.4732532501221	10.3149509429932	10.4851055145264	10.3312082290649	10.3424196243286	10.4323883056641	10.4545993804932	10.4612483978271	10.4577903747559	10.4914560317993	10.2727727890015	10.374755859375	10.4378099441528	10.3462047576904	10.3758106231689	10.398042678833	10.521448135376	10.4290838241577	10.4076623916626	10.4341602325439	10.4327268600464	10.3879899978638	10.3436117172241	10.3018960952759	10.4597291946411	10.5958023071289	10.2962779998779	10.4366836547852
EPHA7_607_619		14.2961559295654	14.1835308074951	14.4596452713013	14.1875715255737	14.3632173538208	14.2568254470825	14.2958917617798	14.221791267395	14.5542325973511	14.2178745269775	14.2348556518555	14.463586807251	14.2500371932983	14.3358535766602	14.3070726394653	14.3513717651367	14.3141040802002	14.2118968963623	14.4340534210205	14.3758382797241	14.1815223693848	14.3446111679077	14.3415985107422	14.3535442352295	14.3434610366821	14.2343454360962	14.2802152633667	14.5416507720947	14.2296371459961
EPHB1_771_783		14.061749458313	13.9801921844482	14.0612573623657	13.9349279403687	14.242338180542	14.1527137756348	14.0478887557983	14.0054388046265	14.248405456543	14.0891284942627	14.2278985977173	14.1531038284302	14.0491981506348	14.154670715332	14.1576671600342	14.194709777832	14.2809658050537	14.1644010543823	14.2094659805298	14.1779670715332	14.0515909194946	14.2469272613525	14.182767868042	14.2283277511597	14.157078742981	14.0237884521484	14.0875082015991	14.269907951355	14.0725860595703
EPHB4_583_595		10.307014465332	10.1775007247925	10.2685766220093	10.1785182952881	10.1353855133057	10.2805328369141	9.99431610107422	10.0968284606934	10.0168294906616	10.274977684021	10.177417755127	10.0031929016113	10.2499265670776	10.2364263534546	10.1361083984375	10.0587882995605	10.23264503479	10.2116098403931	10.0938024520874	10.2984828948975	10.1226806640625	10.1214179992676	10.1698598861694	10.1447877883911	10.0651969909668	10.2530221939087	10.068341255188	10.1126012802124	10.1911640167236
EPOR_361_373		13.7487497329712	13.5222311019897	13.6731033325195	13.4374160766602	13.8099012374878	13.7044610977173	13.6496706008911	13.4838123321533	13.7490320205688	13.5933208465576	13.9092493057251	13.6865301132202	13.6224794387817	13.7527704238892	13.7171716690063	13.7661209106445	13.8253383636475	13.6918516159058	13.8242330551147	13.6510543823242	13.661322593689	13.9125471115112	13.8545141220093	13.741681098938	13.7729043960571	13.5871391296387	13.6224193572998	13.8276195526123	13.6835422515869
EPOR_419_431		12.7880334854126	12.4830379486084	12.7005300521851	12.5549421310425	13.0788879394531	12.9635791778564	12.6896600723267	12.5471286773682	12.9999952316284	12.6441774368286	12.8623085021973	12.9179124832153	12.7180023193359	12.8802652359009	12.8264942169189	12.969557762146	13.1243867874146	12.7661504745483	12.9367170333862	12.8461685180664	12.7049026489258	13.094443321228	13.0734891891479	13.0357780456543	12.9153308868408	12.6364431381226	12.6874675750732	13.2182912826538	12.7342920303345
ERBB2_1241_1253		12.3473825454712	12.2554025650024	12.2192440032959	12.1893253326416	12.3273143768311	12.4030904769897	12.0701875686646	12.0386409759521	12.1591358184814	12.0719327926636	12.2032499313354	12.3302707672119	12.1898059844971	12.1297178268433	12.2108755111694	12.1986751556396	12.2702045440674	12.000415802002	12.0842628479004	12.1519994735718	12.1223497390747	12.0591602325439	12.1278591156006	12.1424674987793	12.3727388381958	12.0871305465698	12.3526697158813	12.2288389205933	12.1579313278198
ERBB2_870_882		12.300030708313	12.2408752441406	12.160285949707	12.2670459747314	12.2271928787231	12.3867931365967	12.135838508606	12.033842086792	12.1781883239746	12.0310277938843	12.0332307815552	12.3040323257446	12.231575012207	12.0542163848877	12.2189750671387	12.2633457183838	12.2455625534058	11.9562873840332	12.1306819915771	12.3725786209106	12.120945930481	12.0218544006348	12.1498880386353	12.4446020126343	12.3282079696655	12.1322784423828	12.2875051498413	12.3208436965942	12.2058877944946
ERBB4_1181_1193		10.6352710723877	10.5387868881226	10.7423887252808	10.5180053710938	10.4702768325806	10.4571933746338	10.6573686599731	10.6216869354248	10.5969543457031	10.6582231521606	10.7168016433716	10.6132078170776	10.5977621078491	10.6755561828613	10.5146131515503	10.6986446380615	10.4782114028931	10.7537212371826	10.5386686325073	10.3345203399658	10.5631265640259	10.5179109573364	10.4683799743652	10.4859771728516	10.5836009979248	10.6461658477783	10.5754089355469	10.4980983734131	10.4497032165527
ERBB4_1277_1289		11.3582811355591	11.4340000152588	11.3954162597656	11.413779258728	11.3777103424072	11.7446365356445	11.2785768508911	11.2822704315186	11.1301517486572	11.20765209198	11.1578521728516	11.4009609222412	11.373348236084	11.1806745529175	11.4320087432861	11.4511833190918	11.3075323104858	11.000693321228	11.1081056594849	11.341025352478	11.3824234008789	11.1254196166992	11.2577629089355	11.387713432312	11.3861780166626	11.3188438415527	11.4293670654297	11.3319787979126	11.3511028289795
FAK1_569_581		12.2989864349365	12.2542037963867	12.2066793441772	12.2714900970459	12.1746196746826	12.2778205871582	12.1743659973145	12.2953939437866	12.0820865631104	12.3836040496826	12.3825969696045	12.1075401306152	12.2014961242676	12.2887716293335	12.1963415145874	12.2023124694824	12.0466585159302	12.3427238464355	12.205415725708	12.1584768295288	12.2421588897705	12.1759119033813	12.1810359954834	12.1409873962402	12.264310836792	12.3031339645386	12.1389436721802	12.1088848114014	12.2342414855957
FAK2_572_584		13.7372531890869	13.8450031280518	13.8648796081543	13.8348417282104	13.7143440246582	13.8566446304321	13.7402067184448	13.7986345291138	13.7882261276245	13.8169021606445	13.7294044494629	13.752646446228	13.7329072952271	13.7565937042236	13.7723093032837	13.7442150115967	13.6918439865112	13.7199182510376	13.8194389343262	13.7893543243408	13.7821645736694	13.6871643066406	13.6578130722046	13.7730331420898	13.709677696228	13.7974882125854	13.7942504882813	13.7699584960938	13.7350292205811
FER_707_719		14.1289148330688	13.9735479354858	14.2021055221558	14.0489177703857	14.1825513839722	14.1479167938232	14.1016750335693	14.1137533187866	14.210241317749	14.2131433486938	14.2771224975586	14.1152906417847	14.0909910202026	14.1706829071045	14.2016525268555	14.1380615234375	14.2558784484863	14.2634582519531	14.232873916626	14.1837577819824	14.1634397506714	14.2516813278198	14.224497795105	14.1062641143799	14.1896638870239	14.1435613632202	14.0806121826172	14.2332592010498	14.08620262146
FES_706_718		14.9485549926758	14.7844743728638	15.0008821487427	14.7592258453369	15.0449151992798	15.0098352432251	14.885892868042	14.8644762039185	15.1409311294556	14.8937587738037	15.0142383575439	15.0370721817017	14.892523765564	15.0056400299072	15.0101509094238	15.0146541595459	15.0700712203979	15.0343980789185	15.1317663192749	15.1248073577881	14.9308233261108	15.135947227478	15.11159324646	15.0277833938599	14.963490486145	14.8719062805176	14.9368314743042	15.1398029327393	14.9266042709351
FGFR1_761_773		11.4881744384766	11.5837182998657	11.6109504699707	11.7306318283081	11.5502481460571	11.4358911514282	11.3797073364258	11.4124059677124	11.4107542037964	11.3898286819458	11.4918909072876	11.5398244857788	11.5601787567139	11.4079284667969	11.5256042480469	11.487174987793	11.6099491119385	11.4885177612305	11.5068960189819	11.4108867645264	11.47629737854	11.3453140258789	11.4230461120605	11.4029521942139	11.4236812591553	11.5544328689575	11.6423025131226	11.4002151489258	11.49072265625
FGFR2_762_774		12.6027994155884	12.6236991882324	12.554892539978	12.670521736145	12.5523223876953	12.5636672973633	12.4159030914307	12.3324127197266	12.3547630310059	12.366153717041	12.3487720489502	12.4534540176392	12.5379133224487	12.3255081176758	12.4502649307251	12.365083694458	12.4652976989746	12.2302074432373	12.4161748886108	12.4762716293335	12.4716606140137	12.3024005889893	12.3543891906738	12.4371280670166	12.5288591384888	12.5041828155518	12.6809864044189	12.3793611526489	12.5212450027466
FGFR3_753_765		12.3619346618652	12.3466777801514	12.3239831924438	12.4093418121338	12.2700023651123	12.3618135452271	12.2121276855469	12.120813369751	12.2024383544922	12.1577587127686	12.2137765884399	12.3782444000244	12.328013420105	12.169939994812	12.2711982727051	12.2998561859131	12.2367792129517	12.055588722229	12.1716794967651	12.2611846923828	12.2835149765015	12.1356573104858	12.2068119049072	12.2311811447144	12.3915519714355	12.1755752563477	12.4486379623413	12.2011499404907	12.2518196105957
INSR_992_1004		10.7738952636719	10.80615234375	10.6832456588745	10.7619962692261	10.5431137084961	10.8699378967285	10.603702545166	10.6625871658325	10.5866136550903	10.6692419052124	10.5189723968506	10.6640329360962	10.651665687561	10.5883855819702	10.620813369751	10.5937433242798	10.5142431259155	10.6421098709106	10.5431823730469	10.5479545593262	10.6908798217773	10.5206203460693	10.5485687255859	10.5622358322144	10.5208854675293	10.7080106735229	10.6846885681152	10.6510200500488	10.6085729598999
JAK1_1015_1027		13.3223114013672	13.2974796295166	13.4097919464111	13.2982587814331	13.3733177185059	13.4238786697388	13.3734283447266	13.4180059432983	13.4467391967773	13.3790578842163	13.4314632415771	13.4493265151978	13.3250274658203	13.4599561691284	13.3878774642944	13.3759927749634	13.3494253158569	13.5028076171875	13.4374847412109	13.3293972015381	13.343412399292	13.4981660842896	13.4053821563721	13.438060760498	13.3915605545044	13.4104108810425	13.3732194900513	13.4845952987671	13.3052730560303
JAK2_563_577		12.9167966842651	12.8241949081421	12.9813175201416	12.7452116012573	12.910138130188	12.9559373855591	12.8306226730347	12.8428382873535	12.9605951309204	12.82200050354	12.9228801727295	12.9546146392822	12.8254747390747	12.9607543945313	12.9021215438843	12.9209156036377	12.8988084793091	12.8044090270996	12.9083652496338	12.9009914398193	12.850661277771	12.8883094787598	12.940149307251	12.8762922286987	12.8720655441284	12.8371295928955	12.852409362793	12.9740886688232	12.8429555892944
K2C6B_53_65		12.1993217468262	12.4497184753418	12.1665267944336	12.5112953186035	12.3122301101685	12.4706134796143	12.4117164611816	12.3747692108154	12.0854921340942	12.5331583023071	12.4323720932007	12.106803894043	12.3868598937988	12.3249921798706	12.2052574157715	12.2695531845093	12.4247608184814	12.3918914794922	12.3758611679077	12.290186882019	12.4784126281738	12.2869539260864	12.3299989700317	12.2818403244019	12.3295602798462	12.5249948501587	12.3618497848511	12.2749004364014	12.467113494873
K2C8_425_437		11.1281728744507	11.3159666061401	11.3627910614014	11.3579158782959	11.1856336593628	11.0490045547485	11.3556308746338	11.4394378662109	11.2802858352661	11.3879261016846	11.4373626708984	11.1419372558594	11.2190284729004	11.3587350845337	11.2821063995361	11.2045526504517	11.4232530593872	11.3831605911255	11.3825664520264	11.3102006912231	11.3711671829224	11.3611011505127	11.3451414108276	11.3253917694092	11.2686462402344	11.3817844390869	11.2102727890015	11.2073974609375	11.3859586715698
KSYK_518_530		11.566987991333	11.7376689910889	11.6869020462036	11.6974582672119	11.7264127731323	11.4886569976807	11.7536087036133	11.7284574508667	11.5490674972534	11.7508459091187	11.8124723434448	11.6321430206299	11.7157983779907	11.7108936309814	11.7287120819092	11.7042474746704	11.7050132751465	11.6991004943848	11.8079929351807	11.6160726547241	11.7844543457031	11.5600671768188	11.7553853988647	11.6385660171509	11.6773920059204	11.7684764862061	11.6467933654785	11.501030921936	11.6713171005249
LAT_194_206		12.5563945770264	12.8621349334717	12.3601226806641	12.7820539474487	12.5814943313599	12.6071138381958	12.650559425354	12.6211252212524	12.3566694259644	12.5126800537109	12.3076114654541	12.467978477478	12.7644491195679	12.336389541626	12.599588394165	12.6187934875488	12.5465536117554	12.6602449417114	12.6407346725464	12.5661087036133	12.7219762802124	12.3234004974365	12.2204437255859	12.6460962295532	12.4835233688354	12.6880435943604	12.6897106170654	12.5657787322998	12.5894117355347
LAT_249_261		14.0098152160645	14.3014049530029	13.8927373886108	14.1971988677979	14.132417678833	14.0155324935913	14.1355609893799	14.1254253387451	14.2403211593628	13.9275465011597	13.8534774780273	14.1675395965576	14.2115316390991	13.9554357528687	14.0999536514282	14.1585283279419	14.0511445999146	14.2602863311768	14.276047706604	14.1950988769531	14.1565284729004	14.133376121521	13.7750282287598	14.1965999603271	13.987681388855	14.0818843841553	14.1221399307251	14.2582311630249	14.0565414428711
LCK_387_399		13.5358390808105	13.3500986099243	13.55246925354	13.4788122177124	13.5811729431152	13.4876546859741	13.499698638916	13.4841480255127	13.593599319458	13.5077829360962	13.6020174026489	13.5394916534424	13.4440603256226	13.5287408828735	13.5071020126343	13.5167303085327	13.4371328353882	13.5105361938477	13.5054512023926	13.4816732406616	13.4007472991943	13.5651073455811	13.5691890716553	13.5447149276733	13.4225730895996	13.4632844924927	13.5143699645996	13.5382986068726	13.4612941741943
MBP_198_210		11.886302947998	11.9030752182007	11.7671461105347	11.8798046112061	11.6911706924438	11.772629737854	11.8061103820801	11.716607093811	11.5249128341675	11.8889245986938	11.8861122131348	11.6607494354248	11.7801923751831	11.7101440429688	11.7390375137329	11.557089805603	11.6030330657959	11.7888135910034	11.5923700332642	11.8579111099243	11.8947744369507	11.6165065765381	11.8871746063232	11.6219530105591	11.8726148605347	11.7926750183105	11.7353448867798	11.4528675079346	11.8929719924927
MBP_259_271		10.0070219039917	10.181077003479	10.0701789855957	10.167760848999	10.0159435272217	9.99897193908691	10.0801334381104	10.04563331604	10.1330823898315	10.1332721710205	10.1783227920532	10.1155233383179	9.81197643280029	10.1346864700317	10.0327491760254	10.1750259399414	10.0590553283691	10.2331686019897	10.1479730606079	10.1716690063477	10.1118516921997	10.0702095031738	10.1310272216797	10.1896619796753	9.96964836120605	10.1073617935181	10.2175188064575	9.9849328994751	10.2342920303345
MBP_263_275		9.89418792724609	9.791823387146	9.91969203948975	9.75634384155273	9.87128353118896	9.81743335723877	9.73357200622559	9.70096778869629	9.79333400726318	9.7492618560791	9.81280136108398	9.8165340423584	9.9027795791626	9.74499416351318	9.87843704223633	9.85163974761963	9.86963176727295	9.76669597625732	9.74926090240479	9.92094802856445	9.8418607711792	9.81728458404541	9.77485084533691	9.86722660064697	9.78043651580811	9.71976184844971	9.7880859375	9.84750366210938	9.9274730682373
MET_1227_1239		12.9171648025513	12.8933811187744	12.8343019485474	12.9404220581055	12.9507150650024	12.9973011016846	12.8954572677612	13.0792808532715	13.0441904067993	12.9407367706299	13.0112380981445	12.9497861862183	12.9460163116455	12.970775604248	12.9196186065674	13.039568901062	12.9770202636719	13.0566892623901	12.9808177947998	13.007004737854	12.9726505279541	13.1201477050781	12.9003829956055	13.053581237793	12.9256811141968	12.9815578460693	12.847373008728	13.08726978302	12.9307298660278
MK01_180_192		10.9435911178589	10.930570602417	11.1388902664185	11.1138725280762	10.8466882705688	10.8909664154053	10.9623908996582	11.0623931884766	10.9907598495483	11.1196222305298	11.0499505996704	10.9852333068848	10.9186601638794	10.9702644348145	10.9685964584351	10.9554510116577	11.0439004898071	11.0507411956787	11.0198888778687	11.0814571380615	11.057731628418	11.0406789779663	11.0624017715454	11.080584526062	10.949273109436	11.0495204925537	10.987247467041	10.9921903610229	11.125391960144
MK07_211_223		10.6338548660278	10.6267080307007	10.5694627761841	10.5982151031494	10.7427005767822	10.8687753677368	10.6168966293335	10.8225269317627	10.8295860290527	10.6703548431396	10.7478094100952	10.8588409423828	10.7140111923218	10.7883796691895	10.781379699707	10.95680809021	10.6520462036133	10.7733869552612	10.7525320053101	10.8712272644043	10.7039527893066	10.9104566574097	10.8433933258057	10.8859024047852	10.6310367584229	10.6375198364258	10.6056814193726	10.8521633148193	10.6906261444092
MK10_216_228		11.5753870010376	11.6873941421509	11.7494268417358	11.6872472763062	11.764591217041	11.7103366851807	11.5714502334595	11.7318687438965	11.567497253418	11.6898584365845	11.7152900695801	11.601505279541	11.6965532302856	11.6883754730225	11.6372022628784	11.7782049179077	11.8410615921021	11.6528253555298	11.7113695144653	11.8490734100342	11.7449159622192	11.7673921585083	11.6958150863647	11.7773199081421	11.6370229721069	11.6738042831421	11.6059522628784	11.7563514709473	11.7760448455811
MK12_178_190		10.6763801574707	10.7330207824707	10.7721014022827	10.5590801239014	10.7913475036621	10.7329959869385	10.7050275802612	10.7440729141235	10.670955657959	10.6630773544312	10.716459274292	10.7472333908081	10.6112508773804	10.7834949493408	10.6814603805542	10.7384729385376	10.7523927688599	10.6951208114624	10.7063131332397	10.7333908081055	10.6875019073486	10.6651554107666	10.7197952270508	10.7772941589355	10.7274465560913	10.7024621963501	10.710898399353	10.7543392181396	10.690544128418
MK14_173_185		10.3109254837036	10.4898443222046	10.3931741714478	10.5075168609619	10.5964689254761	10.6057224273682	10.4743547439575	10.3909759521484	10.5687732696533	10.4573392868042	10.6011047363281	10.5674705505371	10.4922904968262	10.5542793273926	10.4552268981934	10.4965438842773	10.5007085800171	10.4678201675415	10.4282245635986	10.4032020568848	10.5696334838867	10.4439725875854	10.6312236785889	10.5131492614746	10.5274095535278	10.4911088943481	10.4704990386963	10.4960651397705	10.3608818054199
NCF1_313_325		11.261040687561	11.2120580673218	11.2644834518433	11.2244291305542	11.3067941665649	11.2988443374634	11.1388301849365	11.1000556945801	11.1173648834229	11.2279014587402	11.2130146026611	10.9761419296265	11.1990251541138	11.0466690063477	11.1441173553467	11.0344285964966	11.1075487136841	10.9289484024048	11.099347114563	11.3607196807861	11.2723522186279	10.9891910552979	11.2872257232666	11.1385374069214	11.148642539978	11.0867862701416	11.3441352844238	10.9360027313232	11.3541631698608
NTRK2_696_708		12.3748683929443	12.2971725463867	12.2309150695801	12.4566745758057	12.5020303726196	12.4658622741699	12.4586982727051	12.4806222915649	12.4161882400513	12.45556640625	12.5125522613525	12.351861000061	12.4585838317871	12.4714727401733	12.3810539245605	12.5802450180054	12.5250110626221	12.4808654785156	12.4412508010864	12.4874610900879	12.5078535079956	12.5661201477051	12.4790735244751	12.5015993118286	12.4613161087036	12.4212446212769	12.3483638763428	12.468563079834	12.4156169891357
ODBA_340_352		11.4964609146118	11.4651508331299	11.4451541900635	11.4520816802979	11.2937335968018	11.2016744613647	11.500846862793	11.488956451416	11.4375286102295	11.4041690826416	11.4516448974609	11.5003461837769	11.3409547805786	11.5030660629272	11.320556640625	11.3482427597046	11.335901260376	11.4632358551025	11.3830242156982	11.2323179244995	11.4204397201538	11.3388576507568	11.4036092758179	11.3196659088135	11.3090686798096	11.4230756759644	11.3763132095337	11.3208847045898	11.2674398422241
PAXI_24_36		14.5396289825439	14.3713865280151	14.6301774978638	14.4441823959351	14.8124895095825	14.6379556655884	14.6245212554932	14.6940841674805	14.8994741439819	14.5550689697266	14.6122207641602	14.8629426956177	14.6380481719971	14.7758722305298	14.6502447128296	14.7898836135864	14.8795080184937	14.7890577316284	14.8294858932495	14.7530384063721	14.6127634048462	14.9688863754272	14.6799831390381	14.8446989059448	14.5146579742432	14.5221252441406	14.5131711959839	14.9835844039917	14.551513671875
PDPK1_2_14		14.3819799423218	14.4295511245728	14.2675619125366	14.3884906768799	14.2861824035645	14.2434310913086	14.3969173431396	14.3545484542847	14.2376546859741	14.4568204879761	14.4310903549194	14.1950006484985	14.3993234634399	14.3088722229004	14.3023748397827	14.1658382415771	14.3644962310791	14.3857288360596	14.3095970153809	14.2512454986572	14.4419813156128	14.2842693328857	14.3319234848022	14.0725889205933	14.3415546417236	14.4001865386963	14.3468494415283	14.1605930328369	14.3724002838135
PDPK1_369_381		12.6339921951294	12.4829063415527	12.565484046936	12.5227651596069	12.6756906509399	12.6004199981689	12.4358358383179	12.4327230453491	12.5305366516113	12.4437389373779	12.4553890228271	12.4643726348877	12.5029726028442	12.4533777236938	12.5434150695801	12.5562181472778	12.6392469406128	12.3611431121826	12.427903175354	12.6285438537598	12.516188621521	12.4607601165771	12.5776462554932	12.5709972381592	12.5769519805908	12.4867362976074	12.7084274291992	12.5749521255493	12.5627098083496
PECA1_706_718		14.8423271179199	14.6170883178711	14.8396415710449	14.7132616043091	14.8698740005493	14.7527990341187	14.7253112792969	14.8416023254395	14.9598979949951	14.773491859436	14.8277950286865	14.801646232605	14.8294696807861	14.7771501541138	14.9170198440552	14.7668561935425	14.8044919967651	14.8001127243042	14.7900066375732	14.9721584320068	14.7857828140259	14.9502782821655	14.90163230896	14.8524971008301	14.8394575119019	14.7024335861206	14.7312602996826	14.8756856918335	14.8078460693359
PGFRB_1002_1014		12.5108823776245	12.481351852417	12.4645853042603	12.3787508010864	12.5259447097778	12.3198156356812	12.5520133972168	12.3902711868286	12.7661037445068	12.4125137329102	12.75110912323	12.4080991744995	12.5109367370605	12.6487216949463	12.5039978027344	12.4349718093872	12.3956165313721	12.4071283340454	12.4887914657593	12.1483249664307	12.5066270828247	12.489128112793	12.4932584762573	12.3712663650513	12.4962854385376	12.4085063934326	12.5003356933594	12.2250480651855	12.5008583068848
PGFRB_1014_1028		13.9222030639648	14.0032501220703	13.8569440841675	13.9957122802734	13.7379665374756	13.8906831741333	14.0748815536499	13.9949550628662	13.8398847579956	13.9765844345093	13.7511796951294	13.9604616165161	13.9752807617188	13.8260221481323	13.8507928848267	13.997124671936	13.8221206665039	13.8886365890503	13.9860544204712	13.9069375991821	13.8555355072021	13.731876373291	13.7416553497314	13.8708648681641	13.8311777114868	13.8915014266968	13.9483852386475	13.9068984985352	13.839958190918
PGFRB_572_584		14.2777509689331	14.2439670562744	14.3120822906494	14.2263870239258	14.5196619033813	14.2402048110962	14.4643650054932	14.4386234283447	14.8275089263916	14.1116981506348	14.1816759109497	14.6743812561035	14.5016355514526	14.4466695785522	14.484956741333	14.5726795196533	14.7842226028442	14.6812858581543	14.8397626876831	14.4695100784302	14.362645149231	14.8532152175903	14.3928451538086	14.4831027984619	14.4411792755127	14.2050352096558	14.3689651489258	14.8677177429199	14.3002624511719
PGFRB_709_721		13.094090461731	13.0506954193115	12.9631204605103	13.0623626708984	12.9865741729736	12.8472337722778	13.1541748046875	13.1049156188965	13.014178276062	13.1855459213257	12.702392578125	13.0552444458008	13.0682697296143	13.0805835723877	12.8519926071167	12.9910669326782	12.950478553772	13.1771459579468	13.2021951675415	12.9927606582642	13.1341075897217	12.9756946563721	12.9796590805054	12.815616607666	12.9661626815796	13.1682863235474	12.9710330963135	12.9439792633057	12.9808549880981
PGFRB_768_780		12.1772594451904	12.0168228149414	11.9231252670288	12.0145568847656	12.1822414398193	12.1322002410889	12.0806379318237	12.2563619613647	12.2709531784058	12.0300254821777	12.1119346618652	12.2050142288208	12.0673675537109	12.1671991348267	12.0721015930176	12.2860460281372	12.152735710144	12.1790981292725	12.2192525863647	12.1735534667969	12.1682081222534	12.3107290267944	12.0969429016113	12.2709636688232	12.1067781448364	12.1165628433228	12.0742015838623	12.3487129211426	12.0534133911133
PGFRB_771_783		11.6330404281616	11.7131214141846	11.7212553024292	11.8122797012329	11.9530534744263	11.7789869308472	11.8331747055054	11.9023609161377	11.9392442703247	11.7787857055664	11.8502779006958	11.942008972168	11.8590402603149	11.8957386016846	11.8751249313354	12.0671815872192	12.0046529769897	11.9749584197998	11.9381895065308	11.9370698928833	11.8753328323364	12.0429754257202	11.8082094192505	12.1095294952393	11.8906469345093	11.7363796234131	11.7044620513916	12.123818397522	11.7964706420898
PLCG1_776_788		9.9519567489624	10.064790725708	9.88138103485107	10.049243927002	10.0174989700317	10.1843824386597	10.026237487793	9.84531593322754	10.0457582473755	9.96695613861084	9.96565818786621	10.0031995773315	9.96693134307861	9.94901657104492	9.84430027008057	9.89196395874023	9.82259845733643	9.82700061798096	9.90489768981934	9.80165576934814	9.81090545654297	9.84796237945557	9.80698108673096	9.99000644683838	9.90447521209717	9.9204158782959	9.90243244171143	9.9204683303833	9.97264671325684
PP2AB_297_309		10.9069547653198	11.0645084381104	10.9730110168457	11.0453424453735	10.8453245162964	11.0897884368896	10.9101133346558	10.8582286834717	10.7569952011108	10.9648685455322	11.0057258605957	10.8067579269409	11.0572986602783	10.8945045471191	10.8792524337769	10.7539901733398	11.0212373733521	10.9654035568237	10.8596048355103	10.8282995223999	11.0865745544434	10.8376922607422	10.8733825683594	10.9496917724609	10.9109048843384	11.0469360351563	10.885181427002	10.7795257568359	10.9652738571167
PRGR_786_798		10.9769277572632	10.9459133148193	11.1300601959229	11.1154356002808	11.0804815292358	10.9047918319702	11.1414060592651	11.0625991821289	11.0282583236694	11.1303262710571	11.0352926254272	11.0743207931519	11.0070037841797	11.1285343170166	11.0205402374268	11.0542593002319	11.0694780349731	11.0845375061035	11.0997905731201	11.0843162536621	11.0708026885986	11.0899925231934	10.9784717559814	11.0590658187866	11.1468257904053	11.1180295944214	10.907886505127	11.0374794006348	11.0405139923096
PRRX2_202_214		12.1617755889893	12.0800142288208	12.1335353851318	12.1248273849487	12.3077688217163	12.2001266479492	12.2524356842041	12.3840103149414	12.2522649765015	12.2887210845947	12.3039808273315	12.2534294128418	12.2727012634277	12.341498374939	12.2052602767944	12.3030986785889	12.3930425643921	12.3238534927368	12.2921953201294	12.3848323822021	12.2188100814819	12.4086570739746	12.2064752578735	12.3696889877319	12.3766756057739	12.1795921325684	12.0802011489868	12.4204139709473	12.2480897903442
PTN11_539_551		10.0357303619385	9.8853178024292	9.77879524230957	10.0572566986084	9.91659545898438	10.2540950775146	9.84304046630859	9.84759044647217	9.82156372070313	9.8799352645874	9.92267513275146	9.89678382873535	9.86277770996094	9.93384170532227	9.97976589202881	9.87546443939209	9.90008640289307	9.86774158477783	9.82034969329834	10.0090589523315	9.9216833114624	9.77816009521484	9.82630062103271	9.80661582946777	9.98096656799316	9.73565006256104	9.91758441925049	9.95753002166748	9.41606330871582
RAF1_332_344		13.2829580307007	13.1736335754395	13.2920036315918	13.2849311828613	13.3862657546997	13.2950410842896	13.4262456893921	13.4115085601807	13.4701461791992	13.4252061843872	13.3964080810547	13.287633895874	13.3511791229248	13.3268814086914	13.2746515274048	13.3812284469604	13.4193544387817	13.4852685928345	13.4292221069336	13.5082225799561	13.3611459732056	13.5314378738403	13.4309759140015	13.3944473266602	13.2785472869873	13.3175449371338	13.2821063995361	13.3843088150024	13.4507617950439
RASA1_453_465		14.5545358657837	14.3472919464111	14.5983486175537	14.4641389846802	14.3417406082153	14.3101634979248	14.4717025756836	14.4262285232544	14.4097108840942	14.4604215621948	13.978982925415	14.4611053466797	14.4627904891968	14.3434724807739	14.4455671310425	14.1512498855591	14.4072570800781	14.3641586303711	14.2861385345459	14.538519859314	14.4999332427979	14.3915462493896	14.6474657058716	14.3007478713989	14.5043840408325	14.4938802719116	14.4753437042236	14.1741065979004	14.5692319869995
RBL2_99_111		10.4738655090332	10.4901943206787	10.4743900299072	10.6113452911377	10.4260120391846	10.3829612731934	10.633355140686	10.7445411682129	10.4704437255859	10.5898180007935	10.6444988250732	10.4973573684692	10.4658889770508	10.6543741226196	10.436351776123	10.5414047241211	10.4378070831299	10.6282062530518	10.6552991867065	10.3126668930054	10.6139678955078	10.476881980896	10.4850130081177	10.4205360412598	10.5266275405884	10.6809186935425	10.4994897842407	10.3585290908813	10.3987073898315
RB_804_816		11.4183235168457	11.3150796890259	11.5819749832153	11.4530372619629	11.4626626968384	11.3839302062988	11.6152782440186	11.6047897338867	11.5069599151611	11.6391277313232	11.5016489028931	11.3813743591309	11.4391822814941	11.4585561752319	11.3098516464233	11.4777498245239	11.3297843933105	11.4793996810913	11.4438734054565	11.4927034378052	11.5651741027832	11.4625358581543	11.5143785476685	11.3824281692505	11.5129528045654	11.60094165802	11.5444030761719	11.4225015640259	11.5814666748047
RET_1022_1034		14.9022216796875	14.7466325759888	14.8521957397461	14.7109222412109	14.8396987915039	14.8173942565918	14.8885955810547	14.9468393325806	14.9500846862793	14.8309097290039	14.8280963897705	14.9915037155151	14.9114141464233	14.9241390228271	14.8685283660889	14.9802007675171	14.9974222183228	14.9051332473755	15.0237197875977	14.9605846405029	14.9365329742432	15.033839225769	14.9527883529663	14.9460506439209	14.8874359130859	14.8678340911865	14.9045171737671	15.0026054382324	14.8855152130127
RON_1346_1358		12.5192737579346	12.6125192642212	12.5193758010864	12.542384147644	12.3607864379883	12.1982707977295	12.5204629898071	12.6078968048096	12.3284187316895	12.4765739440918	12.4148893356323	12.3738746643066	12.4812593460083	12.4611654281616	12.4204807281494	12.3492622375488	12.3221282958984	12.4336748123169	12.3787155151367	12.4869556427002	12.529914855957	12.4165410995483	12.4224529266357	12.2459621429443	12.3743715286255	12.4946117401123	12.4560928344727	12.2468547821045	12.5024614334106
RON_1353_1365		11.2376613616943	11.4135427474976	11.1770582199097	11.4140024185181	11.3384962081909	11.2631616592407	11.3170032501221	11.3687887191772	11.2290153503418	11.2551374435425	11.4204883575439	11.2260475158691	11.3232336044312	11.3738012313843	11.3592863082886	11.3631429672241	11.2862024307251	11.3737630844116	11.2926959991455	11.2866010665894	11.3776292800903	11.4225559234619	11.3874502182007	11.3313388824463	11.2759828567505	11.2913866043091	11.3501710891724	11.2266225814819	11.4281005859375
SRC8_CHICK_470_482		10.4499588012695	10.6483583450317	10.5168104171753	10.5227928161621	10.6038007736206	10.4009943008423	10.5416383743286	10.611668586731	10.5886001586914	10.2671480178833	10.3757190704346	10.6649227142334	10.6183786392212	10.4515361785889	10.6081867218018	10.5268507003784	10.5057821273804	10.3445959091187	10.6087808609009	10.4989385604858	10.5692796707153	10.5116519927979	10.2344856262207	10.6671962738037	10.2112264633179	10.4694528579712	10.5794124603271	10.6074962615967	10.3033008575439
STAT4_714_726		11.3256721496582	11.3233480453491	11.2587718963623	11.30189037323	11.3503799438477	11.3010454177856	11.3348903656006	11.595874786377	11.2876834869385	11.3146629333496	11.2032594680786	11.424220085144	11.249870300293	11.4511699676514	11.314995765686	11.2150182723999	11.2387266159058	11.4050817489624	11.361442565918	11.2682790756226	11.4055671691895	11.3740329742432	11.2483491897583	11.2998723983765	11.3717803955078	11.4663848876953	11.3223361968994	11.1845827102661	11.24915599823
TEC_512_524		12.1792459487915	12.1645784378052	12.1353702545166	12.1645755767822	12.0425872802734	12.2054061889648	12.123423576355	12.1982164382935	12.1091356277466	12.1669273376465	11.9530439376831	12.19495677948	12.1423206329346	12.1223344802856	12.1286306381226	12.1311511993408	12.1561880111694	12.095817565918	12.1020002365112	12.1913661956787	12.1705446243286	12.1930799484253	12.1256713867188	12.2251796722412	12.1443958282471	12.206859588623	12.1352396011353	12.1571788787842	12.1134929656982
TNNT1_2_14		11.4543867111206	11.9758129119873	11.0187177658081	11.7253427505493	11.4344997406006	11.4514579772949	11.4530210494995	11.6173152923584	11.0915594100952	11.0473613739014	10.821177482605	11.30162525177	11.6176166534424	10.9153318405151	11.6644840240479	11.5933866500854	11.2085161209106	11.229567527771	11.3931493759155	11.6564321517944	11.710262298584	11.0500955581665	10.920524597168	11.6431102752686	11.1570272445679	11.4736270904541	11.5226259231567	11.4223175048828	11.5855655670166
TYRO3_679_691		11.8391714096069	11.8640289306641	11.8970336914063	11.9483194351196	11.9856262207031	11.8540267944336	11.8799161911011	12.0457439422607	11.8462324142456	11.9915561676025	11.7270288467407	11.8977613449097	11.9558992385864	11.8899669647217	11.9155712127686	11.9120759963989	11.9110803604126	11.8915176391602	11.8206443786621	12.0316753387451	12.0154304504395	11.9832124710083	11.9441404342651	11.9462299346924	11.8781719207764	11.9411926269531	11.9440641403198	11.8550786972046	12.0152034759521
VGFR1_1040_1052		11.1366634368896	11.159366607666	11.1008739471436	11.0723133087158	11.0279703140259	11.0791721343994	11.2084102630615	11.0873908996582	11.1451225280762	11.1174373626709	11.2005090713501	11.1318798065186	11.0586929321289	11.1400585174561	11.0828065872192	11.1156072616577	11.0135498046875	11.0130767822266	11.0956735610962	11.0923004150391	11.1265420913696	11.1516551971436	11.0826244354248	11.1097536087036	11.0656423568726	11.0740547180176	11.0584383010864	11.0490579605103	11.0402154922485
VGFR1_1049_1061		10.0101232528687	9.88220882415771	10.0650043487549	9.86034297943115	9.91763496398926	9.99237251281738	9.77826881408691	9.85594940185547	9.92001819610596	10.0354337692261	9.94272136688232	9.92690753936768	9.97676849365234	9.84806060791016	9.84294033050537	9.89051628112793	9.88630199432373	10.0817737579346	9.88000774383545	9.98384284973145	9.83323097229004	10.0169324874878	9.94846057891846	9.89806461334229	9.94090938568115	9.8360652923584	9.93236827850342	9.93013858795166	10.1009016036987
VGFR1_1162_1174		10.030143737793	10.0262041091919	9.94207000732422	9.87744903564453	9.88002014160156	9.87963771820068	10.0371007919312	10.0916843414307	10.0328159332275	10.0164403915405	9.85315227508545	10.0525045394897	10.0126829147339	9.90204334259033	9.97213840484619	9.99909591674805	9.93782043457031	10.0802354812622	10.0698747634888	10.085729598999	10.0298748016357	10.0095329284668	9.91279697418213	9.86498260498047	10.0769147872925	9.93277645111084	9.9436092376709	9.9646110534668	10.0579700469971
VGFR1_1206_1218		9.8228931427002	9.82209873199463	9.84866428375244	9.90824127197266	9.88058090209961	9.83255577087402	9.86576652526855	9.89847278594971	9.79915618896484	9.81819629669189	9.82205200195313	9.86828804016113	9.86759376525879	9.87070465087891	9.9240665435791	9.85917091369629	9.87730503082275	9.82466220855713	9.86784076690674	9.86518383026123	9.87471294403076	9.84621524810791	9.78917789459229	9.90879440307617	9.98417472839355	9.88754081726074	9.93232536315918	9.87907028198242	9.91631412506104
VGFR1_1235_1247		9.76721477508545	9.78513145446777	9.6496467590332	9.89310264587402	9.75199794769287	9.82371044158936	9.70123863220215	9.79568004608154	9.74154949188232	9.68666744232178	9.74338531494141	9.79072093963623	9.65971565246582	9.73738956451416	9.78396511077881	9.7772274017334	9.7200927734375	9.76833343505859	9.70352840423584	9.76699829101563	9.69477367401123	9.74101257324219	9.58877372741699	9.86514663696289	9.77265453338623	9.72658157348633	9.85383987426758	9.84298706054688	9.74284934997559
VGFR1_1326_1338		11.9945869445801	12.0301837921143	12.0473518371582	11.9918117523193	11.9429769515991	11.7811002731323	12.1685590744019	12.213659286499	12.0229263305664	12.0769662857056	11.8596220016479	12.0136909484863	11.9557857513428	12.0626087188721	11.9560070037842	12.048996925354	11.887993812561	12.1798620223999	12.0243005752563	11.8866748809814	12.0763683319092	12.0353059768677	11.9824934005737	11.95485496521	11.9479103088379	12.1828050613403	12.0650024414063	11.9049892425537	11.9376916885376
VGFR2_1046_1058		11.0715742111206	11.077751159668	11.0543308258057	11.0257892608643	11.0668287277222	11.1184644699097	11.0112047195435	11.1744966506958	11.0037937164307	11.0164451599121	10.8950328826904	11.1433744430542	11.1310014724731	11.0943078994751	11.07497215271	11.113242149353	11.0546550750732	10.9972095489502	11.0773324966431	11.0763912200928	11.0456666946411	10.9551830291748	10.929630279541	11.075511932373	11.0879344940186	11.0817441940308	11.0805816650391	11.0742053985596	11.008129119873
VGFR2_1052_1064		11.7255048751831	11.8715114593506	11.7539863586426	11.8636283874512	11.5603580474854	11.6462249755859	11.8022079467773	11.8491086959839	11.7013559341431	11.7956027984619	11.4342861175537	11.7895812988281	11.739860534668	11.7082433700562	11.6986627578735	11.7323064804077	11.5478868484497	11.6604709625244	11.6636686325073	11.7368392944336	11.7918844223022	11.5665483474731	11.8140535354614	11.6679096221924	11.7404584884644	11.8243789672852	11.8339319229126	11.5462465286255	11.6486082077026
VGFR2_1168_1180		11.6617784500122	11.7650356292725	11.5846424102783	11.5730571746826	11.3540487289429	11.209906578064	11.5626039505005	11.6089277267456	11.3208093643188	11.5461702346802	11.1884784698486	11.4091243743896	11.5172090530396	11.4394626617432	11.4622468948364	11.3810548782349	11.3026418685913	11.4728336334229	11.2793054580688	11.3687219619751	11.6059818267822	11.4434614181519	11.3227338790894	11.2249231338501	11.5427265167236	11.6622457504272	11.5966949462891	11.1814231872559	11.5123443603516
VGFR2_944_956		10.2555513381958	10.2790594100952	10.0929412841797	10.2447681427002	10.3409900665283	10.405855178833	10.0334568023682	10.1234941482544	10.1317596435547	10.1567039489746	10.2091417312622	10.1012811660767	10.3228950500488	10.0630159378052	10.247109413147	10.1619081497192	10.3082780838013	10.1175508499146	10.1789808273315	10.3986501693726	10.2620658874512	10.1252965927124	10.2032833099365	10.3120450973511	10.2554864883423	10.1803665161133	10.3904485702515	10.1468276977539	10.3302965164185
VGFR2_989_1001		13.9282941818237	13.616717338562	13.9263048171997	13.7772541046143	14.2213115692139	14.1040172576904	13.8677663803101	14.0574865341187	14.2425985336304	13.7494325637817	13.5017328262329	14.2205152511597	13.9478158950806	14.0640172958374	14.0742464065552	14.2147922515869	14.2938709259033	13.9977340698242	14.1893863677979	14.3152923583984	14.0000123977661	14.4225425720215	14.1251268386841	14.3366775512695	14.0046977996826	14.0874347686768	13.9480829238892	14.3256788253784	13.9980583190918
VGFR3_1061_1073		10.8990068435669	10.8158941268921	10.8873929977417	10.7882680892944	10.7541675567627	10.8898439407349	10.8459339141846	10.8832855224609	10.7202453613281	10.8810195922852	10.6681871414185	10.8024644851685	10.8079700469971	10.8251800537109	10.8194732666016	10.6615781784058	10.8717660903931	10.7939424514771	10.8053159713745	10.7998952865601	10.8669662475586	10.7666921615601	10.7933320999146	10.6435632705688	10.7528514862061	10.9111957550049	10.8479557037354	10.6430578231812	10.8607034683228
VINC_815_827		10.1853818893433	10.1647043228149	10.313793182373	10.2212915420532	10.3486709594727	10.2521228790283	10.2033462524414	10.250862121582	10.3078098297119	10.325909614563	10.2173700332642	10.1894121170044	10.3135261535645	10.2123794555664	10.251353263855	10.2653112411499	10.322117805481	10.2029428482056	10.2853879928589	10.3646745681763	10.3053970336914	10.2445936203003	10.24196434021	10.2573595046997	10.3764362335205	10.2823667526245	10.3048782348633	10.1933813095093	10.3978424072266
ZAP70_485_497		13.0750665664673	12.9578943252563	13.2618932723999	13.24582862854	12.9849576950073	12.8587656021118	13.1644916534424	13.0958395004272	13.0697460174561	13.1966114044189	12.7383918762207	13.1110420227051	12.9205236434937	13.1162176132202	13.0045232772827	12.9934968948364	12.9122200012207	13.0136833190918	13.0624656677246	13.1006145477295	13.0301866531372	13.0749006271362	13.1088085174561	13.0129137039185	13.0377655029297	13.1507806777954	13.1152305603027	12.9400806427002	13.0403661727905
ZBT16_621_633		10.2155160903931	9.95305633544922	10.1663837432861	10.0817089080811	10.2836456298828	10.0971946716309	10.1188850402832	10.0953903198242	10.1761226654053	10.0416383743286	10.0526332855225	10.1058902740479	10.1918382644653	10.047306060791	10.1857585906982	10.1861448287964	10.1658000946045	10.0634183883667	10.1714420318604	10.2725715637207	10.1185846328735	10.2081642150879	10.1763372421265	10.1192922592163	10.2430047988892	10.1210994720459	10.3289556503296	10.1985969543457	10.2348737716675
