# Supplementary material for: Blood-based kinase activity profiling: a potential predictor of response to immune checkpoint inhibition in metastatic cancer
Source: J Immunother Cancer. 2020 Dec 22;8(2):e001607. doi: 10.1136/jitc-2020-001607 (PMC7757459; doi:10.1136/jitc-2020-001607)
Supplement: Supplementary data [file jitc-2020-001607supp005.zip › Supplementary table 5 Mel-PD1-B.txt]

BioNavigator Version	6.3.67.0	PamGrid Version	QuantitationType	MelPD1B_Identity	Protocol file name	210242 PS96 melanoma ErasmusDate	Tue, 28 Apr 2020 15:08:42 GMT
	Patient.Code	160343	160421	160429	160453	160688	160737	160742	160775	170019	170240	170390	170693	160327	160441	160445	160510	160515	160522	160577	160700	160717	160728	160736	160769	170024	170032	170039	170047	170067	170215	170299	170446	170484	170618	170665	170703
	Response.CB	Non-responder	Non-responder	Non-responder	Non-responder	Non-responder	Non-responder	Non-responder	Non-responder	Non-responder	Non-responder	Non-responder	Non-responder	Responder	Responder	Responder	Responder	Responder	Responder	Responder	Responder	Responder	Responder	Responder	Responder	Responder	Responder	Responder	Responder	Responder	Responder	Responder	Responder	Responder	Responder	Responder	Responder
ID
41_654_666		13.5459384918213	13.4247350692749	13.3198986053467	13.4110651016235	13.4410390853882	13.3673887252808	13.4677114486694	13.3236989974976	13.44642162323	13.3958969116211	13.4407234191895	13.47287940979	13.437915802002	13.373646736145	13.5194177627563	13.4093933105469	13.3105936050415	13.4458513259888	13.3112659454346	13.2148094177246	13.3581094741821	13.3434352874756	13.4219074249268	13.3185443878174	13.3910036087036	13.3487901687622	13.3734712600708	13.3818712234497	13.4621648788452	13.388087272644	13.3379955291748	13.4662284851074	13.3041553497314	13.3159790039063	13.4274978637695	13.318639755249
ANXA1_14_26		12.6369714736938	12.581618309021	12.7716197967529	12.5972146987915	12.7780542373657	12.8170318603516	12.7225179672241	12.7364540100098	12.4114074707031	12.8078088760376	12.7007780075073	12.5722274780273	12.8119230270386	12.8898830413818	12.6284809112549	12.7762985229492	12.871036529541	12.7149591445923	12.8234272003174	12.8914890289307	12.9132785797119	12.8558177947998	12.7250995635986	12.6322774887085	12.9651765823364	12.7814044952393	12.5507078170776	12.5815763473511	12.5739936828613	12.7522840499878	12.7774229049683	12.6401529312134	12.7068796157837	12.8231945037842	12.7327766418457	12.6527051925659
ANXA2_17_29		11.0657215118408	10.829704284668	10.9896049499512	10.8499011993408	10.9119596481323	10.8403749465942	10.9600830078125	10.9374513626099	10.830361366272	10.9602689743042	10.8123893737793	11.1144866943359	10.8559169769287	10.8175563812256	10.676438331604	10.6456260681152	10.9222946166992	11.4867897033691	11.0243587493896	10.6857576370239	10.5200519561768	10.8316955566406	10.9000492095947	11.1984195709229	10.6938009262085	10.9810495376587	10.7637138366699	10.8372001647949	10.743860244751	10.8143119812012	11.0685024261475	10.6937274932861	10.9515218734741	10.750524520874	10.563910484314	10.7247476577759
ART_004_EAIYAAPFAKKKXC		15.0281028747559	15.0254373550415	14.7216129302979	14.9604740142822	14.9255752563477	14.9709577560425	14.9487113952637	14.8516263961792	15.0587272644043	14.8783941268921	14.9383735656738	14.7041749954224	14.8475017547607	14.8242149353027	14.8890171051025	14.7299575805664	14.8407316207886	14.891206741333	14.8424158096313	14.553186416626	14.6295967102051	14.8212833404541	14.9649629592896	14.9158620834351	14.7691097259521	14.8861722946167	14.9691801071167	14.8773527145386	14.9691934585571	14.7079439163208	14.7283506393433	14.9472379684448	14.6494169235229	14.5110931396484	14.6516714096069	14.9625873565674
CALM_95_107		10.3830890655518	10.4372701644897	10.783971786499	10.4136981964111	10.4059171676636	10.3838386535645	10.4049844741821	10.5228757858276	10.3558712005615	10.5188465118408	10.2639045715332	10.4158267974854	10.3901109695435	10.4820957183838	10.3759250640869	10.2543716430664	10.5794200897217	10.3517389297485	10.4485263824463	10.6433362960815	10.5107145309448	10.3688726425171	10.3644599914551	10.5528802871704	10.4553918838501	10.5461320877075	10.3804559707642	10.4379806518555	10.4932918548584	10.3499097824097	10.5318431854248	10.3298225402832	10.3383026123047	10.5070304870605	10.4237594604492	10.2780294418335
CBL_693_705		12.7110147476196	12.7674531936646	12.8249559402466	12.8012866973877	12.8828229904175	13.0832853317261	12.9835071563721	12.825553894043	12.3952026367188	12.8156232833862	12.8070478439331	12.4648475646973	12.7739219665527	13.0351266860962	12.5684537887573	12.809326171875	13.1219244003296	12.9787197113037	12.8440494537354	13.240779876709	13.0375127792358	12.9953317642212	12.9137125015259	12.5019149780273	13.1187181472778	12.8373260498047	12.6747713088989	12.6307220458984	12.6891174316406	13.0857677459717	12.9808788299561	12.5581274032593	12.6733703613281	12.8511972427368	12.6798477172852	12.781400680542
CD3Z_116_128		10.9982280731201	10.8644371032715	11.480860710144	11.009183883667	11.3255081176758	11.2874622344971	11.2021970748901	11.1719408035278	10.9433450698853	11.2346439361572	11.0909719467163	10.9794435501099	11.0836572647095	11.218358039856	10.7367124557495	10.8892784118652	11.3094663619995	10.9916162490845	11.2577905654907	11.2214422225952	10.9869499206543	11.2034893035889	11.1116619110107	11.4044151306152	11.0702114105225	11.186110496521	11.0432014465332	11.0665664672852	10.9288892745972	11.1448936462402	11.5283432006836	10.7735786437988	10.8265409469604	11.2921476364136	10.6521949768066	11.1746616363525
CD3Z_146_158		10.505443572998	11.0121183395386	10.6946926116943	10.3504323959351	10.5998859405518	10.4231967926025	10.6615619659424	10.4667530059814	10.6373281478882	10.6370716094971	10.5846271514893	10.5392446517944	10.6161956787109	10.5360631942749	10.3538370132446	10.3462190628052	10.5592365264893	10.4184913635254	10.6152009963989	10.461254119873	10.328462600708	10.6193294525146	10.510139465332	10.874454498291	10.5076284408569	10.5156183242798	10.4751205444336	10.3520641326904	10.5727415084839	10.3909406661987	10.6517028808594	10.5025863647461	10.5700197219849	10.4802322387695	10.4397525787354	10.5734796524048
CDK2_8_20		14.1300373077393	14.1112270355225	14.2556800842285	13.9947595596313	14.126335144043	14.1062002182007	14.1726131439209	14.0878400802612	14.1452312469482	14.1061859130859	13.9974956512451	14.2160062789917	14.1187372207642	13.9954223632813	13.9701719284058	13.9388952255249	14.0605506896973	14.0290956497192	14.1418037414551	14.002950668335	13.8876647949219	14.1211318969727	14.064754486084	14.171404838562	13.9200277328491	14.0855302810669	14.0212707519531	14.1124448776245	14.0464849472046	14.0750160217285	14.0976362228394	13.9937705993652	13.7679605484009	14.0870065689087	13.8796939849854	14.1311321258545
CDK7_157_169		11.5402050018311	11.6803998947144	10.8142852783203	11.729700088501	11.1518115997314	11.3086338043213	11.3713855743408	11.02721118927	11.4831438064575	11.1822662353516	11.4125900268555	11.440484046936	11.1377906799316	11.1748743057251	11.7606582641602	11.023814201355	11.1799345016479	11.413685798645	11.1101150512695	11.1466617584229	11.4589185714722	11.0558671951294	11.3649635314941	10.7446203231812	11.3671188354492	11.2221336364746	11.7891521453857	11.4096088409424	11.675368309021	11.2770175933838	10.8541717529297	11.7703742980957	11.746808052063	11.0541734695435	11.6355228424072	11.2769107818604
CTNB1_79_91		11.7120199203491	11.6782150268555	11.7922410964966	11.5142526626587	11.8294382095337	11.6495761871338	11.7235326766968	11.6995668411255	11.7515249252319	11.7805128097534	11.6180868148804	11.7381191253662	11.8296346664429	11.7099008560181	11.5068283081055	11.6890640258789	11.7473773956299	11.5752601623535	11.7729969024658	11.5756750106812	11.4490547180176	11.6127433776855	11.7080030441284	11.9759378433228	11.6039066314697	11.7249269485474	11.5833320617676	11.7702512741089	11.6018323898315	11.6245927810669	11.764443397522	11.5260238647461	11.4429531097412	11.5978908538818	11.4028673171997	11.7009830474854
DCX_109_121		11.3032808303833	11.5970439910889	11.1773662567139	11.5006837844849	11.236310005188	11.2804756164551	11.4117479324341	11.2957277297974	11.3840074539185	11.2510061264038	11.3381643295288	11.509672164917	11.3579044342041	11.2918062210083	11.5416326522827	11.420934677124	11.2200202941895	11.3445892333984	11.2352743148804	11.3459758758545	11.3829460144043	11.3153877258301	11.2089395523071	11.1974630355835	11.4090032577515	11.2394161224365	11.4580268859863	11.3847942352295	11.5631732940674	11.2241907119751	11.2296199798584	11.5216121673584	11.458475112915	11.2827291488647	11.5867652893066	11.3332672119141
DYR1A_312_324		11.2228240966797	11.4333848953247	10.7584619522095	11.2884845733643	10.969126701355	11.0727815628052	11.0035419464111	11.0637321472168	11.3043441772461	10.9386301040649	11.16916847229	11.2644529342651	10.9716501235962	11.1016817092896	11.3850936889648	11.0951662063599	11.1485471725464	11.1379566192627	10.9761209487915	10.9247999191284	11.0762710571289	10.9378261566162	11.2110614776611	10.9589786529541	11.052285194397	10.9906196594238	11.3705682754517	11.2541084289551	11.303150177002	11.2103319168091	10.9466171264648	11.2257375717163	11.3386363983154	10.8359518051147	11.2245645523071	11.2027435302734
EFS_246_258		16.4813137054443	16.3021259307861	16.7520389556885	16.3754501342773	16.3302001953125	16.3026523590088	16.2807331085205	16.5275726318359	16.5284843444824	16.4565410614014	16.3225765228271	16.5854301452637	16.2924022674561	16.3385219573975	16.2820072174072	16.1827926635742	16.3837223052979	16.2764644622803	16.372730255127	16.5458431243896	16.1681671142578	16.5122985839844	16.4103469848633	16.4235458374023	16.0815887451172	16.381160736084	16.3052749633789	16.459644317627	16.2854423522949	16.3777027130127	16.3126068115234	16.1769275665283	16.02174949646	16.4576625823975	16.1040439605713	16.398473739624
EGFR_1103_1115		10.9736995697021	10.7988348007202	11.0741891860962	10.9130582809448	10.9280223846436	10.9303302764893	10.7756004333496	10.8348112106323	11.0114288330078	10.8820362091064	10.8875617980957	11.1073226928711	11.0336589813232	10.8563194274902	10.9626207351685	10.7729721069336	11.0426197052002	10.8493719100952	11.008355140686	11.0428247451782	10.9761180877686	10.8527164459229	10.8649463653564	10.9481239318848	10.8937530517578	10.9765319824219	10.8790016174316	10.8938493728638	10.9142942428589	10.7476472854614	11.016676902771	10.9451026916504	10.9703378677368	11.0309209823608	10.9580707550049	10.9528408050537
EGFR_1165_1177		11.2539567947388	11.363712310791	10.9921703338623	11.3229818344116	11.4284315109253	11.4090194702148	11.4328155517578	11.3491659164429	11.2472429275513	11.2987327575684	11.4539098739624	11.1351270675659	11.4354009628296	11.5210952758789	11.6234979629517	11.6941862106323	11.501238822937	11.4882392883301	11.3163137435913	11.4743051528931	11.7369041442871	11.4545555114746	11.4335918426514	10.9290370941162	11.6183366775513	11.3867664337158	11.232946395874	11.4782829284668	11.4667043685913	11.5092840194702	11.2865362167358	11.6014337539673	11.6388578414917	11.2442922592163	11.6986532211304	11.4831237792969
EGFR_1190_1202		10.5470962524414	10.3694114685059	10.7884035110474	10.5309276580811	10.7350969314575	10.7642526626587	10.6675176620483	10.6387548446655	10.4924535751343	10.6820106506348	10.45969581604	10.5766925811768	10.5927476882935	10.7105646133423	10.4988059997559	10.5572471618652	10.8936023712158	10.5620718002319	10.604154586792	10.7412204742432	10.5815095901489	10.6787748336792	10.4403095245361	10.799298286438	10.6584749221802	10.7543497085571	10.5450944900513	10.5155076980591	10.6115341186523	10.6484441757202	10.743504524231	10.4574165344238	10.6088857650757	10.7047777175903	10.4692687988281	10.5319957733154
ENOG_37_49		15.270604133606	15.4756641387939	15.7451324462891	15.3888721466064	15.4777765274048	15.4284029006958	15.495964050293	15.5636301040649	15.4368057250977	15.4641256332397	15.231348991394	15.479546546936	15.4732980728149	15.4623117446899	15.2853002548218	15.4418573379517	15.2800197601318	15.4003438949585	15.5036277770996	15.6550989151001	15.4693660736084	15.6284608840942	15.4056358337402	15.6838760375977	15.5252304077148	15.6171846389771	15.2958335876465	15.6162118911743	15.3800687789917	15.3634490966797	15.6553516387939	15.3082075119019	15.1682596206665	15.6399431228638	15.2320375442505	15.5362224578857
EPHA1_774_786		13.3670825958252	13.3530054092407	13.7907600402832	13.4724988937378	13.5407609939575	13.5404396057129	13.4983186721802	13.690013885498	13.3065605163574	13.5422134399414	13.4664630889893	13.5364561080933	13.5579853057861	13.5934085845947	13.3537349700928	13.5660381317139	13.6659917831421	13.5090503692627	13.6119022369385	13.8289165496826	13.6339693069458	13.6814937591553	13.4970140457153	13.292947769165	13.6363582611084	13.574595451355	13.3172960281372	13.4665040969849	13.4340019226074	13.7142667770386	13.6400384902954	13.4228019714355	13.401421546936	13.7249155044556	13.4584007263184	13.6274890899658
EPHA2_765_777		14.1155233383179	14.1447095870972	14.372878074646	14.1982383728027	14.2533149719238	14.3203544616699	14.3734731674194	14.2602605819702	14.0595102310181	14.2409248352051	14.2184286117554	14.1029605865479	14.1907091140747	14.2337436676025	14.0530061721802	14.165078163147	14.2696266174316	14.1363162994385	14.2041664123535	14.3338298797607	14.2059516906738	14.2964525222778	14.186297416687	13.9858636856079	14.262095451355	14.2272787094116	14.0192041397095	14.112696647644	14.0929946899414	14.3463764190674	14.1867094039917	14.0490226745605	13.9907493591309	14.281153678894	14.1132678985596	14.2193403244019
EPHA4_589_601		10.4751205444336	10.6263866424561	10.3715867996216	10.5868902206421	10.310809135437	10.3741483688354	10.4221715927124	10.5077295303345	10.5101175308228	10.4470529556274	10.5043020248413	10.6135787963867	10.5135545730591	10.4683074951172	10.6764650344849	10.4789791107178	10.3177919387817	10.5240678787231	10.3770208358765	10.3857927322388	10.599645614624	10.4420080184937	10.3777656555176	10.4095592498779	10.4731035232544	10.3966512680054	10.4300470352173	10.4173488616943	10.4386119842529	10.4543046951294	10.3394832611084	10.6040658950806	10.6293048858643	10.3646268844604	10.6860151290894	10.4387836456299
EPHA7_607_619		13.301082611084	13.102352142334	13.4219179153442	13.2196340560913	13.3924589157104	13.1749477386475	13.1741971969604	12.9061269760132	13.2621898651123	13.3515501022339	13.3053035736084	13.2772397994995	13.3483381271362	13.3234424591064	13.0935974121094	13.2058115005493	13.2199306488037	13.122875213623	13.3218593597412	13.2030553817749	13.1798543930054	13.2758665084839	13.3700866699219	13.5327129364014	13.1989269256592	13.3641529083252	13.1030693054199	13.2984294891357	13.0899715423584	13.3064460754395	13.3709545135498	13.0598068237305	13.0475807189941	13.2587985992432	13.006196975708	13.234824180603
EPHB1_771_783		12.7512836456299	12.6381378173828	13.0201950073242	12.7673664093018	12.9305019378662	12.8836870193481	12.8880643844604	12.9393615722656	12.8658037185669	12.9965438842773	12.7983245849609	12.8099193572998	12.9555511474609	12.8366727828979	12.6838159561157	12.8374147415161	12.8557510375977	12.8002281188965	12.9149045944214	12.9125318527222	12.7337617874146	12.9788494110107	12.788182258606	12.9519672393799	12.8781938552856	12.9799375534058	12.6460371017456	12.9414367675781	12.7576351165771	12.8387489318848	12.9968824386597	12.6753568649292	12.5588064193726	12.9721984863281	12.617974281311	12.8658142089844
EPOR_361_373		11.1823635101318	11.1417636871338	12.1019706726074	11.4178237915039	11.6193284988403	11.4663047790527	11.6103649139404	11.6203269958496	11.5896549224854	11.3453912734985	11.0449361801147	11.8547582626343	11.7691993713379	11.3217058181763	11.2693586349487	11.5570316314697	11.0300006866455	11.4020652770996	11.8173179626465	11.77272605896	11.54128074646	11.6430778503418	11.2136888504028	11.974702835083	11.6009569168091	11.628267288208	11.2385396957397	11.7281551361084	11.467601776123	11.2350015640259	12.1100006103516	11.3485794067383	10.8878183364868	12.1153774261475	11.272027015686	11.4826955795288
EPOR_419_431		10.979377746582	11.1295728683472	11.520806312561	11.128833770752	11.2581167221069	11.0972909927368	11.1553134918213	11.4023952484131	11.1115369796753	11.0570411682129	11.0756072998047	11.4493923187256	11.3527164459229	11.2301082611084	11.1287298202515	11.2344493865967	11.291187286377	11.1029462814331	11.2834205627441	11.5834245681763	11.2422256469727	11.3056020736694	11.0269565582275	11.2174882888794	11.2427816390991	11.256983757019	11.0439052581787	11.2972831726074	11.0912742614746	11.1975650787354	11.3665771484375	11.0976829528809	11.0770025253296	11.5576133728027	11.2407684326172	11.2111883163452
ERBB2_1241_1253		11.5914077758789	11.618182182312	11.5130949020386	11.5853786468506	11.8003416061401	11.7121553421021	11.7433700561523	11.6440906524658	11.4329099655151	11.7943878173828	11.726788520813	11.4413261413574	11.6103782653809	11.7395086288452	11.6548595428467	11.7243003845215	11.6745042800903	11.5767755508423	11.5614528656006	11.6737327575684	11.57213306427	11.7015285491943	11.7866649627686	11.562873840332	11.7666044235229	11.6663370132446	11.5854043960571	11.6678857803345	11.5919322967529	11.7294034957886	11.5807094573975	11.5712766647339	11.7912702560425	11.563006401062	11.5579109191895	11.6702327728271
ERBB2_870_882		11.8930740356445	12.058048248291	11.6664133071899	11.9787712097168	12.0166816711426	11.793643951416	12.0409116744995	11.9331169128418	11.6404438018799	11.960428237915	12.1639041900635	11.7489795684814	11.93101978302	12.0893745422363	12.2169198989868	12.2305250167847	11.8477191925049	12.0963659286499	11.8202619552612	11.9467067718506	12.1955404281616	11.9646320343018	11.9875717163086	11.3921957015991	12.0810079574585	11.8740482330322	11.8248929977417	11.7775945663452	11.9183940887451	12.1397924423218	11.6947221755981	12.1601686477661	12.3890562057495	11.7375288009644	12.3060750961304	11.880597114563
ERBB4_1277_1289		10.541205406189	10.5026750564575	10.7785224914551	10.4627161026001	10.6897964477539	10.6631298065186	10.7053890228271	10.7031545639038	10.5307674407959	10.6207494735718	10.6270923614502	10.5778741836548	10.7700643539429	10.8089790344238	10.7076034545898	10.7304353713989	10.7552289962769	10.6650972366333	10.7431545257568	10.9578018188477	10.9118022918701	10.7353944778442	10.6087217330933	10.5374164581299	10.8620939254761	10.6084699630737	10.9925298690796	10.5375452041626	10.765022277832	10.58567237854	10.823600769043	10.6672830581665	10.7123117446899	10.860445022583	10.8172378540039	10.5353631973267
FAK1_569_581		11.5154819488525	11.5855407714844	11.4160861968994	11.4930715560913	11.4214477539063	11.4934206008911	11.4312295913696	11.2737894058228	11.5856313705444	11.3685073852539	11.3927011489868	11.4626064300537	11.3954038619995	11.3841762542725	11.496976852417	11.2733392715454	11.4084672927856	11.4457569122314	11.4388332366943	11.2645645141602	11.4497919082642	11.4233322143555	11.4810571670532	11.4470329284668	11.4561109542847	11.4104061126709	11.4930028915405	11.3653831481934	11.430811882019	11.4359426498413	11.4532432556152	11.4950876235962	11.3193979263306	11.382532119751	11.3978881835938	11.4135026931763
FAK2_572_584		13.0391244888306	13.0467557907104	12.989818572998	13.0329647064209	13.0076866149902	13.0731573104858	13.0320672988892	13.00523853302	13.0581541061401	13.0999050140381	13.0988712310791	12.9668636322021	13.0804853439331	13.1274585723877	13.0334558486938	13.0171518325806	13.0683574676514	13.0762166976929	13.0047435760498	12.9980020523071	13.1132440567017	13.0586214065552	13.0517768859863	13.0154542922974	13.1105737686157	13.0517072677612	13.0264511108398	13.0834808349609	12.9323644638062	13.1598024368286	12.84743309021	12.9493017196655	13.0597124099731	12.9748134613037	12.9363498687744	13.0100145339966
FER_707_719		13.0565195083618	12.9424858093262	13.0865345001221	13.0377998352051	13.0573148727417	13.0784130096436	12.9327392578125	13.0378398895264	13.0099248886108	13.1128244400024	13.0360116958618	12.9323759078979	13.0111875534058	13.0185995101929	12.9410161972046	12.8787355422974	13.1114501953125	13.0032472610474	13.0382356643677	12.921895980835	12.8402290344238	13.0817441940308	13.0606355667114	13.0251026153564	13.0057554244995	13.0791845321655	13.0312376022339	13.0398740768433	12.9584426879883	12.9222984313965	13.0350284576416	12.9005012512207	12.8238716125488	13.0678653717041	12.7723598480225	13.0521965026855
FES_706_718		13.92955493927	13.7539558410645	13.9245910644531	13.8735933303833	13.9775791168213	13.8910856246948	13.8537178039551	13.904221534729	13.8535947799683	13.9852113723755	13.9095106124878	13.8179159164429	13.8678188323975	13.8890905380249	13.7037773132324	13.8133363723755	13.8594570159912	13.785572052002	13.8503952026367	13.743185043335	13.6887922286987	13.9229583740234	13.9347105026245	13.8981819152832	13.7824516296387	13.9182844161987	13.8202896118164	13.9361476898193	13.8027477264404	13.897159576416	13.792875289917	13.8035287857056	13.6496295928955	13.8289833068848	13.581093788147	13.9509305953979
FGFR1_761_773		10.690710067749	10.7994003295898	10.8392314910889	10.7280416488647	10.9989213943481	10.7991094589233	10.8321952819824	10.776328086853	10.639536857605	10.8217487335205	10.8691825866699	10.5842895507813	10.8347177505493	10.9559535980225	10.6075258255005	10.7164630889893	11.0413761138916	10.6599731445313	10.8009729385376	11.0149936676025	10.8587131500244	11.0731287002563	10.795241355896	10.9190988540649	10.7703609466553	10.8442964553833	10.8283214569092	10.6767864227295	10.7734394073486	10.854151725769	10.9481887817383	10.5770206451416	10.8939666748047	10.9152698516846	10.6435623168945	10.9171314239502
FGFR2_762_774		11.5541152954102	11.6517400741577	11.6655035018921	11.5963478088379	11.7183494567871	11.7225885391235	11.6810655593872	11.6899509429932	11.4463472366333	11.6324415206909	11.5668430328369	11.5587501525879	11.7781372070313	11.8731346130371	11.5419988632202	11.7677440643311	11.7565965652466	11.6975898742676	11.7612972259521	11.8842077255249	11.8866329193115	11.7944555282593	11.6673240661621	11.6747789382935	11.9093036651611	11.7778415679932	11.5810117721558	11.6278705596924	11.6342468261719	11.645899772644	11.794753074646	11.7136831283569	11.623836517334	11.7220039367676	11.6707801818848	11.749701499939
FGFR3_753_765		11.3898468017578	11.4849262237549	11.5769777297974	11.5187664031982	11.5838642120361	11.5715980529785	11.5115089416504	11.5475435256958	11.3318958282471	11.518048286438	11.4869527816772	11.4091291427612	11.5467987060547	11.7326822280884	11.4186449050903	11.6044950485229	11.6528120040894	11.6493225097656	11.5245323181152	11.8198518753052	11.6590385437012	11.5642938613892	11.4973077774048	11.5482625961304	11.7421941757202	11.5760478973389	11.4246606826782	11.4439926147461	11.4815139770508	11.5478086471558	11.617148399353	11.4236497879028	11.5694313049316	11.6494989395142	11.4458513259888	11.5149917602539
FRK_380_392		14.8743171691895	14.8517322540283	14.9983654022217	14.870343208313	14.9819278717041	14.9025297164917	14.9337387084961	14.8704805374146	14.8052368164063	14.9083843231201	14.8758239746094	14.9080839157104	14.7758560180664	14.8499631881714	14.7545900344849	14.7436513900757	14.8647928237915	14.8246755599976	14.8446369171143	14.8488388061523	14.7596378326416	14.9669132232666	14.8818426132202	14.6580963134766	14.9010038375854	14.8853158950806	14.8712787628174	14.9238700866699	14.8330688476563	14.9341583251953	14.7773561477661	14.8099527359009	14.7151985168457	14.9090852737427	14.6948852539063	14.9531707763672
JAK1_1015_1027		12.3249378204346	12.0864953994751	12.5347061157227	12.2324686050415	12.3699054718018	12.4384651184082	12.3205804824829	12.4739952087402	12.3204793930054	12.3794898986816	12.24045753479	12.2671775817871	12.3308191299438	12.3774394989014	12.1307821273804	12.1579275131226	12.4952344894409	12.3254060745239	12.3823223114014	12.4035215377808	12.1896028518677	12.3763513565063	12.3328523635864	12.4966259002686	12.3249740600586	12.3546285629272	12.1333904266357	12.3173818588257	12.0605401992798	12.4255323410034	12.395336151123	12.0289649963379	12.0778770446777	12.4026708602905	12.0240936279297	12.2401885986328
JAK2_563_577		11.9995355606079	11.9044981002808	12.120304107666	11.8849411010742	12.0590591430664	12.0104370117188	12.0632915496826	12.0360336303711	12.0604705810547	12.0147247314453	11.9589891433716	12.0474271774292	12.0077486038208	11.9974451065063	11.9127178192139	11.97682762146	11.9039297103882	11.8933382034302	12.0234756469727	11.8544960021973	11.8561162948608	11.9974222183228	12.0974941253662	12.2029457092285	11.9227981567383	12.0574369430542	11.8856744766235	11.9969539642334	11.8542251586914	11.9078607559204	12.0226459503174	11.9609575271606	11.7396030426025	11.9892387390137	11.8326606750488	11.9505853652954
K2C6B_53_65		12.1867980957031	12.2608270645142	11.6716747283936	12.3000574111938	11.8405866622925	12.0900239944458	11.8131923675537	11.9710283279419	12.1651840209961	11.9348201751709	12.1870355606079	11.9795513153076	11.944972038269	12.0224800109863	12.2736196517944	11.980767250061	12.107518196106	12.0634851455688	11.8833932876587	11.8890953063965	12.1371402740479	11.9109134674072	12.0146484375	11.6950178146362	12.0582942962646	11.9654016494751	12.23375415802	11.9466304779053	12.2670269012451	11.9506454467773	11.9165687561035	12.2249279022217	12.2139739990234	11.8480539321899	12.1742382049561	12.0619888305664
K2C8_425_437		11.1019105911255	11.1683626174927	10.8718061447144	11.1126947402954	10.969165802002	11.0878238677979	10.9342365264893	10.9325942993164	11.1581010818481	11.0347232818604	11.0803480148315	10.9981212615967	11.1031627655029	10.9508390426636	11.1599340438843	11.0646533966064	11.0179195404053	11.0660085678101	11.022837638855	10.873197555542	11.0668859481812	10.9483861923218	10.9683961868286	11.0444898605347	11.0554552078247	11.0568561553955	11.0126075744629	11.0140104293823	11.1143808364868	10.9515466690063	11.0350275039673	11.0616664886475	11.0293502807617	10.9712753295898	11.1117725372314	11.0523443222046
KSYK_518_530		10.9061899185181	10.7736301422119	11.0277309417725	10.7768697738647	10.9666805267334	10.9507236480713	10.7900218963623	10.9437093734741	10.8985691070557	10.8400802612305	10.8160133361816	11.0018548965454	11.0998334884644	10.9147052764893	10.7982301712036	10.8957147598267	10.9388732910156	10.8395652770996	11.0007152557373	10.9412546157837	10.9217853546143	10.9122295379639	10.8802928924561	11.0480756759644	10.871244430542	10.9384136199951	10.8583908081055	10.9154577255249	10.8150129318237	10.8562116622925	11.0948495864868	10.7831001281738	10.789023399353	10.9918079376221	10.8885183334351	10.8791179656982
LAT_194_206		11.4777784347534	11.61341381073	11.7281646728516	11.8132514953613	11.6658525466919	12.097110748291	11.8654804229736	11.8643779754639	11.1093912124634	11.6199464797974	11.5246639251709	11.3775501251221	11.780387878418	12.0524415969849	11.7450103759766	11.9280834197998	12.1898736953735	12.0291604995728	11.8925094604492	12.4949579238892	12.2799663543701	12.1681880950928	11.8157901763916	11.0448455810547	12.2467832565308	11.9311714172363	11.6945352554321	11.5236511230469	11.6102676391602	12.059229850769	12.0827579498291	11.6690292358398	12.0158605575562	12.0053424835205	11.7782573699951	11.8167848587036
LAT_249_261		12.9641876220703	13.2056312561035	13.1770172119141	13.2664575576782	13.3031635284424	13.4856433868408	13.3820476531982	13.2574701309204	12.7112188339233	13.1857652664185	13.1885538101196	12.8904829025269	13.1348638534546	13.4068384170532	13.0607233047485	13.2822799682617	13.575270652771	13.450044631958	13.3305807113647	13.6374540328979	13.6142997741699	13.5681219100952	13.3667917251587	12.7714996337891	13.5602445602417	13.3702239990234	13.1743211746216	13.0710353851318	13.1438770294189	13.66858959198	13.4020929336548	13.0507888793945	13.3420677185059	13.2778120040894	13.2206544876099	13.4207735061646
LCK_387_399		12.5581569671631	12.4905824661255	12.6253042221069	12.5031204223633	12.6915273666382	12.6532402038574	12.569899559021	12.7006044387817	12.5728302001953	12.6770143508911	12.6199359893799	12.5390329360962	12.6047611236572	12.6442737579346	12.4944972991943	12.5734567642212	12.6703290939331	12.6049118041992	12.5795307159424	12.6049013137817	12.4943323135376	12.6770830154419	12.6075286865234	12.6046686172485	12.6309547424316	12.6192951202393	12.5315160751343	12.583888053894	12.452446937561	12.5989379882813	12.596321105957	12.515796661377	12.5021486282349	12.5990447998047	12.4559764862061	12.6189947128296
MBP_198_210		11.4867525100708	11.5670709609985	11.1323871612549	11.5892038345337	11.3541440963745	11.4997301101685	11.4841957092285	11.2950134277344	11.5084142684937	11.2802762985229	11.4506616592407	11.3322534561157	11.3788175582886	11.2548027038574	11.581615447998	11.4179134368896	11.2195014953613	11.4451951980591	11.3285703659058	11.1765279769897	11.3046398162842	11.236762046814	11.3054838180542	11.2738046646118	11.3937425613403	11.285026550293	11.5653171539307	11.33078956604	11.4681720733643	11.0958223342896	11.2149467468262	11.5073099136353	11.4747505187988	11.275297164917	11.549334526062	11.3530807495117
MET_1227_1239		11.6541948318481	11.5723724365234	11.7321548461914	11.6626472473145	11.6079187393188	11.7342710494995	11.6872606277466	11.7150058746338	11.662145614624	11.6603660583496	11.5217294692993	11.6887693405151	11.5992412567139	11.5844030380249	11.5509405136108	11.5002660751343	11.6811590194702	11.6709060668945	11.6841449737549	11.6891765594482	11.6548490524292	11.6634693145752	11.5918312072754	11.5078172683716	11.627049446106	11.6128921508789	11.5445585250854	11.5638027191162	11.6140336990356	11.6549186706543	11.7096977233887	11.5145025253296	11.526668548584	11.7154483795166	11.5901699066162	11.6513929367065
MK01_180_192		11.4230833053589	11.4993410110474	10.8205642700195	11.3650484085083	11.0216770172119	11.1842107772827	11.2499132156372	11.1367568969727	11.2987880706787	11.2118034362793	11.3145847320557	11.1992502212524	11.0953912734985	11.1568069458008	11.4002599716187	11.3085556030273	11.0940418243408	11.3197450637817	11.096941947937	10.9275236129761	11.2252912521362	11.1103572845459	11.2435369491577	10.9404048919678	11.1212511062622	11.097225189209	11.3982057571411	11.1121778488159	11.2981948852539	11.3092565536499	10.8681421279907	11.4211158752441	11.5271043777466	10.8555002212524	11.3978452682495	11.1402349472046
MK07_211_223		10.7279176712036	10.736367225647	10.5256996154785	10.5826864242554	10.5732975006104	10.6100091934204	10.5785131454468	10.598931312561	10.532283782959	10.6783390045166	10.8453674316406	10.5868539810181	10.6673994064331	10.6880617141724	10.8452787399292	10.835786819458	10.6262531280518	10.7124309539795	10.5021839141846	10.516339302063	10.6638240814209	10.6433372497559	10.5859746932983	10.4872465133667	10.5997180938721	10.7224903106689	10.7438488006592	10.5655393600464	10.6091861724854	10.6995582580566	10.3841190338135	10.7559127807617	10.8849973678589	10.491473197937	10.7567176818848	10.7134981155396
MK10_216_228		11.6902761459351	11.8982677459717	11.3983955383301	11.7737483978271	11.4794635772705	11.5365190505981	11.6430988311768	11.5307235717773	11.7385292053223	11.5634546279907	11.654504776001	11.8119258880615	11.679759979248	11.5181226730347	11.9059362411499	11.6899309158325	11.3843374252319	11.7279195785522	11.5754566192627	11.504768371582	11.7944841384888	11.5260229110718	11.5741128921509	11.3008108139038	11.6354818344116	11.5932302474976	11.7831268310547	11.631007194519	11.7712564468384	11.656702041626	11.4818000793457	11.8556680679321	11.814847946167	11.5040473937988	11.8765773773193	11.6208600997925
MK12_178_190		10.4160041809082	10.3304462432861	10.31529712677	10.4481954574585	10.3282499313354	10.3270511627197	10.3894271850586	10.3210067749023	10.3879070281982	10.4321613311768	10.2221841812134	10.4277935028076	10.4449424743652	10.3621654510498	10.3874073028564	10.5161828994751	10.2804460525513	10.4161281585693	10.3983640670776	10.2871379852295	10.4208469390869	10.3226509094238	10.309009552002	10.438157081604	10.302188873291	10.3916625976563	10.3667068481445	10.4397783279419	10.3994131088257	10.4882345199585	10.3143978118896	10.4165706634521	10.4509687423706	10.3518581390381	10.5078477859497	10.3498334884644
NTRK2_696_708		11.3054323196411	11.2692089080811	11.3565216064453	11.3286733627319	11.2066020965576	11.3961343765259	11.3335304260254	11.3786764144897	11.3083744049072	11.208966255188	11.309365272522	11.4999952316284	11.4320793151855	11.2078514099121	11.4004611968994	11.30592918396	11.3076267242432	11.3052110671997	11.3757562637329	11.3665637969971	11.4244136810303	11.327953338623	11.2745733261108	11.2012805938721	11.3317422866821	11.2972679138184	11.3095636367798	11.3465032577515	11.2947492599487	11.366138458252	11.4733514785767	11.4289999008179	11.3072538375854	11.3868103027344	11.4782867431641	11.3597269058228
P85A_600_612		13.9498357772827	13.8362703323364	14.1915245056152	13.9612798690796	14.0665397644043	14.0732679367065	13.8712873458862	14.2300453186035	13.9355220794678	13.9550409317017	14.0611991882324	13.8850402832031	13.9980382919312	14.1283445358276	13.8308296203613	14.1042861938477	14.0725450515747	13.9436092376709	13.9872550964355	14.1388168334961	13.88307762146	14.1147203445435	13.9594993591309	13.9388389587402	14.0300579071045	14.1226873397827	13.841100692749	14.0231351852417	13.8558025360107	14.0179271697998	13.8984498977661	13.8726377487183	13.8045520782471	14.0935411453247	13.7853221893311	14.1245651245117
PAXI_111_123		14.487889289856	14.2742719650269	14.7256908416748	14.3668184280396	14.4761219024658	14.4319095611572	14.2809562683105	14.5411357879639	14.5069828033447	14.4494171142578	14.3959579467773	14.5754079818726	14.4204559326172	14.4854288101196	14.2318620681763	14.2825288772583	14.3539848327637	14.3669633865356	14.5273818969727	14.3509759902954	14.2236986160278	14.4772577285767	14.4081220626831	14.6581544876099	14.2767105102539	14.4795455932617	14.3708581924438	14.4512968063354	14.2382650375366	14.4316215515137	14.3677129745483	14.224006652832	14.0647792816162	14.3779373168945	14.1216993331909	14.5191211700439
PAXI_24_36		13.6110982894897	13.38623046875	13.7177219390869	13.5390329360962	13.5004634857178	13.5721569061279	13.4777517318726	13.8105049133301	13.6781892776489	13.5423078536987	13.4901237487793	13.646785736084	13.658088684082	13.6371355056763	13.5088920593262	13.5452136993408	13.642840385437	13.5410671234131	13.638952255249	13.5534706115723	13.4825115203857	13.6683721542358	13.6023225784302	13.7163934707642	13.4051351547241	13.6639738082886	13.4978828430176	13.5925102233887	13.4272899627686	13.7145538330078	13.5605573654175	13.4744234085083	13.4170551300049	13.4614839553833	13.3038864135742	13.7574987411499
PDPK1_2_14		13.0925893783569	13.1409702301025	13.1113948822021	13.1740531921387	13.2731037139893	13.331561088562	13.1521806716919	13.1119222640991	13.1463918685913	13.0781917572021	13.1308498382568	13.1366577148438	13.2057914733887	13.1376476287842	13.1829261779785	13.0470724105835	13.1648998260498	13.2002038955688	13.2211503982544	13.2310981750488	13.2168254852295	13.2573308944702	13.1478271484375	13.270133972168	13.1818494796753	13.2343549728394	13.2007875442505	13.2092046737671	13.2533397674561	12.9489898681641	13.3933477401733	13.1477937698364	12.9992189407349	13.3115119934082	13.0318307876587	13.193000793457
PDPK1_369_381		11.8595342636108	11.9485950469971	11.8699216842651	11.8897571563721	11.9949588775635	11.9109992980957	11.9607810974121	11.8628311157227	11.7884254455566	11.9959058761597	11.8982791900635	11.7766199111938	11.8701095581055	11.9968252182007	11.8407192230225	12.0228652954102	11.8815679550171	11.9305601119995	11.9163951873779	11.8397130966187	11.896336555481	11.9425792694092	11.93385887146	11.8564405441284	11.9723129272461	11.9313077926636	11.8897857666016	11.8775281906128	11.8402585983276	11.9406986236572	11.8653755187988	11.8722324371338	11.9428396224976	11.9529285430908	11.8808755874634	12.0042839050293
PECA1_706_718		13.8719120025635	13.781720161438	13.9469060897827	13.7311525344849	13.8798923492432	13.8775215148926	13.7259407043457	13.7948112487793	13.8661556243896	13.7488231658936	13.8499183654785	13.8983745574951	13.8358020782471	13.794960975647	13.6173753738403	13.6521196365356	13.7164182662964	13.702582359314	13.880913734436	13.6347436904907	13.6321849822998	13.7951717376709	13.7600402832031	13.8622016906738	13.684024810791	13.8183422088623	13.7962436676025	13.7405672073364	13.7066822052002	13.6214246749878	13.7823171615601	13.7099390029907	13.5273189544678	13.7940664291382	13.5432920455933	13.9145669937134
PGFRB_1014_1028		13.1111650466919	13.1485614776611	13.1278247833252	13.2145376205444	13.1923189163208	13.4319934844971	13.2304697036743	13.3803176879883	12.9488229751587	13.2205810546875	13.097282409668	12.8274822235107	13.1301259994507	13.5428771972656	13.1595344543457	13.2220735549927	13.6101531982422	13.4001932144165	13.1931095123291	13.6332626342773	13.4600839614868	13.4589366912842	13.408730506897	12.8130769729614	13.5793447494507	13.2460336685181	13.1361665725708	13.1009864807129	13.1411094665527	13.5035409927368	13.2943916320801	13.149603843689	13.2276382446289	13.1818294525146	13.0353927612305	13.2591695785522
PGFRB_572_584		12.8873653411865	12.8479871749878	13.0987558364868	12.9269924163818	12.9423322677612	12.8892974853516	12.9392890930176	13.0496435165405	12.9027252197266	13.0172853469849	12.9469833374023	13.094690322876	13.0511608123779	13.1015110015869	13.0618534088135	12.9865560531616	12.9753475189209	12.907262802124	12.9790410995483	13.1331367492676	13.1355695724487	13.0735969543457	12.9694185256958	13.0736541748047	13.0568675994873	13.01771068573	12.9157342910767	13.0403089523315	13.0218887329102	12.9792642593384	13.0766172409058	12.955756187439	12.9694185256958	13.096396446228	12.9808645248413	12.9481401443481
PGFRB_709_721		11.9265642166138	11.7874031066895	12.0212345123291	11.8210010528564	11.9947004318237	12.0090208053589	11.8130788803101	11.9720487594604	11.9685077667236	11.8357257843018	11.8915939331055	11.8424987792969	11.9198379516602	11.9353790283203	11.7472400665283	11.7365007400513	12.0351676940918	11.9036016464233	12.0144081115723	11.9482269287109	11.8024101257324	11.9134330749512	11.9110879898071	12.0104675292969	11.8344812393188	11.9586114883423	11.7777433395386	11.8203477859497	11.8296747207642	11.8040046691895	12.1287870407104	11.731861114502	11.661376953125	11.9858598709106	11.6375923156738	11.8484687805176
PGFRB_768_780		10.8135433197021	10.852391242981	11.0789213180542	10.7523622512817	10.8355007171631	10.8815898895264	10.8207111358643	10.996132850647	10.8377771377563	10.9054412841797	10.7912445068359	11.0038280487061	10.8585195541382	10.8712463378906	10.8970527648926	10.9302253723145	10.8854446411133	10.9194240570068	10.8745527267456	11.0842981338501	10.9528980255127	10.9199743270874	10.8360662460327	10.8018312454224	10.8989696502686	10.8298854827881	10.8444442749023	10.9048233032227	10.8305883407593	10.876690864563	11.0471324920654	10.8303394317627	10.8569278717041	11.078800201416	10.9217166900635	10.7914962768555
PGFRB_771_783		10.5202836990356	10.498664855957	10.9479322433472	10.4582509994507	10.6198587417603	10.707818031311	10.4813928604126	10.815842628479	10.5901193618774	10.6561994552612	10.5870332717896	10.6712331771851	10.6077165603638	10.7831125259399	10.5021266937256	10.6776685714722	10.7883958816528	10.5897884368896	10.7260398864746	10.9212169647217	10.7865505218506	10.81298828125	10.5414295196533	10.6016330718994	10.6481103897095	10.7082052230835	10.542332649231	10.5602893829346	10.5536117553711	10.7453184127808	10.8725538253784	10.4159212112427	10.5700845718384	10.7937164306641	10.5199594497681	10.6678552627563
PLCG1_764_776		14.430703163147	14.3359251022339	14.8782148361206	14.5423593521118	14.5013647079468	14.5023145675659	14.5093479156494	14.6670894622803	14.5975561141968	14.5222272872925	14.4048185348511	14.7721796035767	14.6619930267334	14.5018815994263	14.3732671737671	14.5257682800293	14.3068246841431	14.4595279693604	14.6911296844482	14.6974258422852	14.5409927368164	14.6806869506836	14.4070978164673	14.7688121795654	14.5076217651367	14.6660661697388	14.4385633468628	14.6855926513672	14.3857393264771	14.587140083313	14.7502546310425	14.3728113174438	14.2358379364014	14.8227815628052	14.3762483596802	14.5241661071777
PP2AB_297_309		10.6500692367554	10.9197597503662	10.5278005599976	10.7538270950317	10.672290802002	10.711353302002	10.7734231948853	10.6343650817871	10.7641458511353	10.6758365631104	10.7162170410156	10.8696117401123	10.7317876815796	10.690845489502	10.9628105163574	10.8092765808105	10.5854911804199	10.8543195724487	10.6310939788818	10.6599826812744	10.8212308883667	10.7170791625977	10.7112255096436	10.500337600708	10.7543029785156	10.6203422546387	10.8652963638306	10.7196989059448	10.8008604049683	10.6477556228638	10.6546115875244	10.9090404510498	10.8584690093994	10.6411819458008	10.9791450500488	10.7128639221191
PRRX2_202_214		11.7643718719482	11.7252998352051	11.6877641677856	11.6311779022217	11.5665550231934	11.7241182327271	11.6822938919067	11.8322610855103	11.8303422927856	11.6426792144775	11.6745471954346	11.8566951751709	11.8352479934692	11.6395483016968	11.7428388595581	11.7308082580566	11.7568483352661	11.7018871307373	11.7651786804199	11.7099599838257	11.76695728302	11.698070526123	11.7356853485107	11.6547117233276	11.6054716110229	11.7071943283081	11.8127756118774	11.6595735549927	11.7094984054565	11.8614282608032	11.7662210464478	11.8183174133301	11.6413621902466	11.6264991760254	11.8008089065552	11.77210521698
RAF1_332_344		12.2799959182739	12.2019004821777	12.0924844741821	12.2015047073364	12.0804824829102	12.2027978897095	12.1905212402344	12.2480173110962	12.3613939285278	12.1488990783691	12.2101497650146	12.3630466461182	12.2779922485352	12.1859769821167	12.3219470977783	12.191089630127	12.1722145080566	12.21311378479	12.2077627182007	12.0937585830688	12.3385705947876	12.1008062362671	12.1814699172974	12.119179725647	12.1984853744507	12.1744422912598	12.2955274581909	12.185302734375	12.2818393707275	12.2448959350586	12.2768964767456	12.3312253952026	12.2066011428833	12.1571407318115	12.353723526001	12.235068321228
RASA1_453_465		13.7094926834106	13.7043867111206	13.5303640365601	13.6327276229858	13.7241582870483	13.7079257965088	13.5935888290405	13.5267143249512	13.7176055908203	13.6378078460693	13.7082653045654	13.6300783157349	13.6318073272705	13.5871143341064	13.583794593811	13.4622707366943	13.6220951080322	13.6292209625244	13.6190242767334	13.3460063934326	13.4670763015747	13.5419683456421	13.6217784881592	13.6122903823853	13.5978956222534	13.60569190979	13.6953735351563	13.6333990097046	13.6823749542236	13.4366416931152	13.5742568969727	13.6391763687134	13.4504747390747	13.5183925628662	13.4481945037842	13.609546661377
RB_804_816		11.8985509872437	11.840950012207	11.2845439910889	11.9343490600586	11.4976034164429	11.6508674621582	11.5592632293701	11.600417137146	11.8925838470459	11.7136535644531	11.7678365707397	11.7219791412354	11.5426349639893	11.6254577636719	11.9144592285156	11.4959077835083	11.6612863540649	11.7536573410034	11.5168781280518	11.3471803665161	11.6246824264526	11.4635772705078	11.7811899185181	11.4047164916992	11.5528316497803	11.5934562683105	11.984787940979	11.6648864746094	11.8869705200195	11.6917753219604	11.4504613876343	11.8583431243896	11.9592704772949	11.321460723877	11.7710790634155	11.6476278305054
RET_1022_1034		13.8441667556763	13.7914981842041	14.0050764083862	13.9371776580811	14.0579977035522	13.9487037658691	13.9354190826416	13.9406061172485	13.7596521377563	14.0164413452148	13.9797830581665	13.7679166793823	13.8689813613892	13.98659324646	13.7775650024414	13.9012537002563	13.8851690292358	13.8755359649658	13.8606634140015	13.9252309799194	13.851448059082	14.024151802063	13.8752098083496	13.8513917922974	13.9228076934814	13.982006072998	13.8446826934814	13.9217796325684	13.85267162323	14.0009956359863	13.9604864120483	13.7427921295166	13.8293590545654	13.9603567123413	13.7237997055054	13.9316148757935
RON_1346_1358		12.4261627197266	12.4803066253662	11.9386234283447	12.3856163024902	12.3301553726196	12.2767295837402	12.3430423736572	12.1425933837891	12.3133058547974	12.3013639450073	12.541374206543	12.2150440216064	12.3029766082764	12.3706579208374	12.5123500823975	12.5298891067505	12.1906862258911	12.4392499923706	12.1835117340088	11.9754209518433	12.4020795822144	12.2449502944946	12.2307472229004	12.3196287155151	12.3316764831543	12.2686033248901	12.3790063858032	12.1880359649658	12.3028078079224	12.3149728775024	12.1059055328369	12.4213628768921	12.5964498519897	11.8677225112915	12.5507888793945	12.3345899581909
RON_1353_1365		10.3244695663452	10.4686965942383	10.4104156494141	10.4307651519775	10.3995227813721	10.3754444122314	10.5187721252441	10.4671907424927	10.4745531082153	10.391996383667	10.3305854797363	10.4672212600708	10.4507856369019	10.3879919052124	10.4006423950195	10.4479417800903	10.4075727462769	10.4374647140503	10.3450584411621	10.4736471176147	10.4013357162476	10.3766670227051	10.3427600860596	10.4714241027832	10.3889627456665	10.3645162582397	10.3934774398804	10.3926839828491	10.4260768890381	10.5140180587769	10.5777559280396	10.4455909729004	10.5673112869263	10.5501842498779	10.6019420623779	10.5037469863892
SRC8_CHICK_476_488		15.3554058074951	15.3343524932861	15.7259120941162	15.3353137969971	15.490364074707	15.363169670105	15.2820520401001	15.6300411224365	15.467885017395	15.4477767944336	15.45325756073	15.5913772583008	15.50754737854	15.5239915847778	15.2317934036255	15.4018526077271	15.3953294754028	15.3353595733643	15.4632482528687	15.50608253479	15.335973739624	15.5818653106689	15.406907081604	15.7324743270874	15.3886156082153	15.6254796981812	15.3484354019165	15.5400342941284	15.2847585678101	15.5042963027954	15.3590984344482	15.2912549972534	15.1719093322754	15.4841260910034	15.2028141021729	15.6123809814453
SRC8_CHICK_492_504		14.360764503479	14.4189939498901	15.0492334365845	14.5570030212402	14.4770164489746	14.5689182281494	14.4123182296753	14.8877849578857	14.3687372207642	14.4932432174683	14.4893426895142	14.7342681884766	14.6513710021973	14.8604326248169	14.4727964401245	14.6443099975586	14.8084211349487	14.5514841079712	14.7877683639526	15.1671142578125	14.8930587768555	14.9231910705566	14.5269985198975	14.4448919296265	14.7226972579956	14.7490873336792	14.4487237930298	14.6246433258057	14.4247846603394	14.7255506515503	14.7579545974731	14.4065046310425	14.5274181365967	15.0878829956055	14.4981031417847	14.7196407318115
STAT4_714_726		10.548171043396	10.4857177734375	10.7911901473999	10.1983757019043	10.6894063949585	10.6392335891724	10.5881195068359	10.5911226272583	10.4643774032593	10.5332069396973	10.4138088226318	10.604907989502	10.5601539611816	10.50710105896	10.332480430603	10.4482374191284	10.6654844284058	10.4683980941772	10.6406497955322	10.4912738800049	10.3420133590698	10.5294055938721	10.4865961074829	10.9760618209839	10.4487648010254	10.4979763031006	10.3510274887085	10.5184783935547	10.4618186950684	10.4494953155518	10.8224992752075	10.3252038955688	10.1568355560303	10.6146268844604	10.2994403839111	10.5196552276611
TEC_512_524		11.9376554489136	11.9668445587158	11.5654439926147	11.8963594436646	11.7632989883423	11.7848606109619	11.7935380935669	11.6949853897095	11.7156286239624	11.8544616699219	12.0164985656738	11.6456203460693	11.6952857971191	11.9019327163696	11.9810523986816	11.9210052490234	11.8988780975342	11.8740158081055	11.6194095611572	11.5723609924316	11.8676271438599	11.7019023895264	11.8091802597046	11.5444221496582	11.7772903442383	11.7230710983276	11.8687467575073	11.6540269851685	11.7586851119995	11.9185342788696	11.491325378418	11.9018726348877	12.1911582946777	11.500039100647	12.0072450637817	11.7543439865112
TNNT1_2_14		10.1849737167358	10.3780431747437	10.9882831573486	10.516619682312	10.5666780471802	11.1319637298584	10.7294521331787	10.8038568496704	9.68383884429932	10.3302268981934	10.2410326004028	10.1672344207764	10.6092538833618	11.2448949813843	10.1155614852905	10.9526929855347	11.22523021698	10.8752460479736	11.0171222686768	11.8428163528442	11.5536336898804	11.1224040985107	10.6215152740479	9.99296283721924	11.3162279129028	10.8431005477905	10.2342805862427	10.1984596252441	10.1483573913574	11.2187643051147	11.2216987609863	10.2093057632446	10.496711730957	11.326397895813	10.6417541503906	10.6003046035767
TYRO3_679_691		11.7336082458496	11.8556156158447	11.4296998977661	11.8646478652954	11.4837894439697	11.6910200119019	11.6490707397461	11.612811088562	11.7479515075684	11.6150245666504	11.7192058563232	11.741512298584	11.6485290527344	11.6142911911011	11.8709602355957	11.6895971298218	11.5763673782349	11.741771697998	11.5768775939941	11.5410223007202	11.7845401763916	11.5960941314697	11.6610670089722	11.3180160522461	11.6915845870972	11.6146202087402	11.9038238525391	11.6469621658325	11.8156394958496	11.7739973068237	11.5228967666626	11.870569229126	11.8700971603394	11.5169773101807	11.9004697799683	11.6833534240723
VGFR1_1040_1052		10.6231899261475	10.7271947860718	10.5825347900391	10.6277208328247	10.7183752059937	10.6508846282959	10.7147407531738	10.6519403457642	10.6117343902588	10.7335357666016	10.7302303314209	10.6219215393066	10.5442523956299	10.6036319732666	10.6776170730591	10.5610475540161	10.6735801696777	10.6096811294556	10.5981960296631	10.6024656295776	10.5340662002563	10.6732788085938	10.6582250595093	10.6782579421997	10.5830421447754	10.680272102356	10.636754989624	10.6256484985352	10.7430515289307	10.7759342193604	10.5430974960327	10.4905424118042	10.821249961853	10.5965747833252	10.7030096054077	10.6634683609009
VGFR1_1162_1174		10.8350772857666	10.4446878433228	10.253288269043	10.8590335845947	10.4607429504395	10.6612195968628	10.6221027374268	10.6845788955688	10.6545581817627	10.8637409210205	10.7862186431885	10.3994178771973	10.7774524688721	10.6880617141724	10.9963550567627	10.9372940063477	10.4978914260864	10.9140710830688	10.6485013961792	10.4697599411011	10.922215461731	10.7581634521484	10.7095098495483	10.5282306671143	10.7061433792114	10.6827096939087	10.7354850769043	10.6567096710205	10.7445659637451	10.6205043792725	10.4868316650391	11.1009902954102	10.9877290725708	10.3696985244751	10.8983821868896	10.6247215270996
VGFR1_1326_1338		10.9474086761475	11.0151329040527	11.0702867507935	10.9094944000244	11.0220527648926	11.0194625854492	11.0480356216431	11.0209808349609	10.9691581726074	10.9942092895508	11.0542812347412	11.0665187835693	10.9884662628174	11.0016164779663	10.9131879806519	11.0460538864136	11.0353078842163	11.0735998153687	11.0375871658325	10.9771842956543	10.9775562286377	10.9540157318115	11.0055732727051	11.1594743728638	10.9876747131348	11.0251922607422	10.8955373764038	10.9622383117676	11.0848226547241	10.9988279342651	11.1783351898193	10.9503955841064	11.0375471115112	11.0580902099609	10.8872900009155	11.0167694091797
VGFR2_1046_1058		10.8325157165527	10.810474395752	10.7192344665527	10.709623336792	10.8176488876343	10.7385892868042	10.8099317550659	10.8260955810547	10.6958160400391	10.8790702819824	10.8861989974976	10.6673831939697	10.7448348999023	10.8750448226929	10.8220634460449	10.8581418991089	10.7295780181885	10.8902864456177	10.6633005142212	10.7109088897705	10.7781009674072	10.7760429382324	10.7578401565552	10.6935749053955	10.8055801391602	10.5777072906494	10.7059516906738	10.7323684692383	10.7042417526245	10.8858728408813	10.7029714584351	10.784815788269	11.0232963562012	10.6538372039795	10.6855697631836	10.7311697006226
VGFR2_1052_1064		11.0471963882446	10.8859987258911	11.1316566467285	10.8497343063354	11.1299734115601	11.1200532913208	11.0275049209595	10.9848613739014	10.964337348938	11.2077932357788	11.0929708480835	10.9684410095215	11.0981740951538	11.1524057388306	10.9262647628784	10.9926900863647	11.1689014434814	10.9740047454834	11.0476188659668	11.0443525314331	11.0826148986816	11.053638458252	11.1029024124146	11.1845960617065	11.0960054397583	11.0952024459839	10.9691114425659	10.9937677383423	10.9051008224487	11.0240602493286	11.144627571106	10.8825387954712	10.8898096084595	11.0704441070557	10.8849821090698	10.9291744232178
VGFR2_1168_1180		10.9641609191895	10.9838342666626	10.8584289550781	10.9604415893555	11.0983257293701	11.1120548248291	11.05393409729	10.8068256378174	10.8827886581421	11.0419502258301	11.0866498947144	10.7136259078979	10.7971525192261	11.0982112884521	10.7652215957642	10.9884309768677	11.0759229660034	10.9826145172119	11.0266199111938	11.0581712722778	10.9881067276001	10.9718141555786	11.1068105697632	11.0304155349731	11.0129489898682	10.9251413345337	10.9845781326294	10.9755668640137	10.9822273254395	11.0958375930786	11.0831909179688	10.7714576721191	11.0905885696411	10.9362125396729	10.7895193099976	10.9787540435791
VGFR2_989_1001		12.698166847229	12.6614809036255	12.9632482528687	12.6502704620361	12.8611536026001	12.7149448394775	12.8518772125244	12.8111619949341	12.7507743835449	12.8012313842773	12.7615375518799	12.8992156982422	12.8006019592285	12.7740621566772	12.5792169570923	12.6963787078857	12.7814064025879	12.6756038665771	12.8177223205566	12.7506265640259	12.6344718933105	12.8391580581665	12.749794960022	12.7565298080444	12.5932703018188	12.8189077377319	12.7407197952271	12.8132734298706	12.6711597442627	12.9734439849854	12.7431259155273	12.6452331542969	12.5211381912231	12.8492450714111	12.4846086502075	12.8379755020142
VGFR3_1061_1073		10.5509166717529	10.4180536270142	10.4895849227905	10.5566387176514	10.5319919586182	10.4209794998169	10.4093732833862	10.4203853607178	10.4436531066895	10.4937906265259	10.5362129211426	10.4501943588257	10.4660415649414	10.5152902603149	10.527379989624	10.4050970077515	10.4528837203979	10.4315481185913	10.4831581115723	10.4135398864746	10.5390176773071	10.3978652954102	10.4536609649658	10.5780963897705	10.4539213180542	10.4515323638916	10.5358905792236	10.4963655471802	10.5332107543945	10.4680395126343	10.4585733413696	10.3870105743408	10.4078435897827	10.4394197463989	10.5752668380737	10.4477033615112
VINC_815_827		10.8101177215576	10.9002876281738	10.3780097961426	10.9424104690552	10.5679445266724	10.7100896835327	10.6543998718262	10.5615510940552	10.8272857666016	10.6617641448975	10.7712621688843	10.6800956726074	10.5686750411987	10.6384725570679	10.9690828323364	10.6331167221069	10.5406742095947	10.7304973602295	10.570333480835	10.5596446990967	10.7323055267334	10.5253582000732	10.7060899734497	10.4601469039917	10.6998071670532	10.6177425384521	10.9379873275757	10.7436771392822	10.9647808074951	10.7066850662231	10.4215536117554	10.8824701309204	10.9224586486816	10.55992603302	10.8482332229614	10.6421728134155
ZAP70_485_497		12.2479124069214	12.0904541015625	12.2218170166016	12.1253604888916	12.2617025375366	12.1929330825806	12.0996036529541	12.1257705688477	12.2147235870361	12.2200412750244	12.138710975647	12.258282661438	12.2139196395874	12.1399364471436	12.1227598190308	12.0112333297729	12.1256980895996	12.0668134689331	12.2227220535278	11.9268207550049	11.9894437789917	12.1347274780273	12.1914939880371	12.3748149871826	12.1177816390991	12.1530818939209	12.1079998016357	12.2091789245605	12.0757532119751	12.1374654769897	12.1618280410767	12.1647500991821	11.9507818222046	12.0885362625122	11.9692783355713	12.0948286056519
ZBT16_621_633		10.7308597564697	10.7743921279907	10.3105249404907	10.7697238922119	10.4868764877319	10.5525236129761	10.5957727432251	10.53928565979	10.6918935775757	10.5471611022949	10.7053680419922	10.6444797515869	10.5553865432739	10.5204811096191	10.8633890151978	10.6341619491577	10.3994884490967	10.685585975647	10.5347166061401	10.4396476745605	10.6556024551392	10.5427131652832	10.5857400894165	10.3374195098877	10.5833024978638	10.539342880249	10.8330926895142	10.6201620101929	10.8122320175171	10.6315803527832	10.3631448745728	10.9048070907593	10.7831993103027	10.4420251846313	10.892126083374	10.5511140823364
