# Supplementary material for: Blood-based kinase activity profiling: a potential predictor of response to immune checkpoint inhibition in metastatic cancer
Source: J Immunother Cancer. 2020 Dec 22;8(2):e001607. doi: 10.1136/jitc-2020-001607 (PMC7757459; doi:10.1136/jitc-2020-001607)
Supplement: Supplementary data [file jitc-2020-001607supp005.zip › Supplementary table 6 NSCLC-PD1.txt]

BioNavigator Version	6.3.67.0	PamGrid Version	QuantitationType	PFSg_Identity	Protocol file name	NSCLC PBMC SET12c RW AFUDate	Tue, 28 Apr 2020 15:19:34 GMT
	Patient.Code	160406	160409	160352	160368	160393	160410	160413	160432	160435	160447	160474	160477	160506	160514	160691	160740	160782	170008	170076	170111	170260	170337	170488	170567	170669	170688	170711	170782	160383	170435	160565	160345	160351	160402	160555	160576	160711	160783	170028	170362	170623	160340	160355	160356	160363	160408	160412	160443
	PFS140	NO	NO	NO	NO	NO	NO	NO	NO	NO	NO	NO	NO	NO	NO	NO	NO	NO	NO	NO	NO	NO	NO	NO	NO	NO	NO	NO	NO	NO	NO	YES	YES	YES	YES	YES	YES	YES	YES	YES	YES	YES	YES	YES	YES	YES	YES	YES	YES
ID
41_654_666		12.7026596069336	12.7062206268311	12.2667980194092	12.5695896148682	12.6939334869385	12.7164831161499	12.6580028533936	12.7676067352295	12.74094581604	12.4904098510742	12.5760173797607	12.6681756973267	12.6733722686768	12.8489179611206	12.730188369751	12.7176275253296	12.7443218231201	12.8073644638062	12.7701921463013	12.8519306182861	12.7514734268188	12.7118053436279	12.7504291534424	12.7384424209595	12.7101907730103	12.7475481033325	12.7357807159424	12.7384405136108	12.6588134765625	12.5741548538208	12.7416248321533	12.5405807495117	12.6261005401611	12.915093421936	12.7635736465454	12.7955102920532	12.5828580856323	12.9189500808716	12.7567739486694	12.8273944854736	12.7630481719971	12.78000831604	12.7908411026001	12.7994384765625	12.8054475784302	12.6700267791748	12.9603452682495	12.6855049133301
ACHD_383_395		9.41353034973145	9.48080253601074	9.45274829864502	9.08408451080322	9.21118831634521	9.44321250915527	9.46985721588135	9.30148887634277	9.38705444335938	9.22343921661377	9.35398483276367	9.02144908905029	8.98199939727783	9.15503692626953	9.26770782470703	9.43820953369141	9.52930164337158	9.41679573059082	9.35464096069336	9.38807010650635	9.32979869842529	9.22948265075684	9.31619548797607	9.37670707702637	9.46534442901611	9.34841442108154	9.51467895507813	9.3431282043457	9.38930320739746	9.30566787719727	9.42712116241455	9.27912521362305	9.54413509368896	9.6439094543457	9.29174423217773	9.05862712860107	9.37269496917725	9.33452987670898	9.25494861602783	9.25281429290771	9.49971771240234	9.39475059509277	9.352294921875	9.30424308776855	9.37067127227783	9.22484397888184	9.29206085205078	9.32852649688721
ANXA1_14_26		12.3914966583252	12.5542011260986	12.3372287750244	12.7628202438354	11.526421546936	12.3787040710449	11.7428569793701	11.9782457351685	12.4083213806152	12.6953239440918	11.8027296066284	12.1814985275269	12.0511245727539	11.6726398468018	11.836802482605	12.0647783279419	12.3579111099243	12.4338665008545	12.292013168335	12.2679510116577	11.6981573104858	11.9953632354736	11.8717651367188	11.9235639572144	12.0551385879517	12.1952362060547	12.1579694747925	12.2244663238525	11.0912561416626	12.6738042831421	11.8984975814819	11.1276350021362	11.0979871749878	10.9021463394165	12.5528001785278	11.8397197723389	12.2939109802246	11.5987157821655	12.0817289352417	11.9469470977783	11.9536266326904	11.6132001876831	11.8439912796021	11.8237447738647	11.3166675567627	12.7233867645264	12.1197671890259	12.4821033477783
ANXA2_17_29		9.41886043548584	10.235297203064	9.70998382568359	9.6311502456665	10.0876054763794	10.0786809921265	10.0710029602051	10.1544036865234	9.80050373077393	9.70504856109619	9.80990886688232	9.87735748291016	10.0299434661865	10.1446475982666	10.0370206832886	10.0478830337524	10.0694742202759	9.78792190551758	10.1541366577148	10.1637992858887	10.0335416793823	9.9647274017334	9.69857501983643	9.9728307723999	10.2959489822388	9.94790458679199	10.2686853408813	9.86077213287354	9.99518013000488	9.73737144470215	9.96029090881348	9.96735286712646	10.0978717803955	10.3903169631958	9.81116008758545	10.1599655151367	10.1144199371338	9.94987773895264	9.71907043457031	10.2402248382568	10.0924987792969	9.84663105010986	9.68300247192383	9.8705358505249	9.98680114746094	9.69592094421387	10.4376602172852	10.4348230361938
B3AT_39_51		8.94846057891846	9.25205898284912	8.95206928253174	9.12464237213135	8.80234050750732	9.08858013153076	8.97299480438232	9.01153087615967	9.08176803588867	8.99193477630615	8.90780353546143	8.8965482711792	8.97054862976074	8.78091812133789	8.75631523132324	9.12650871276855	9.05416202545166	9.02822589874268	9.08313274383545	9.21938514709473	8.83611679077148	9.02225112915039	8.92302513122559	8.78542423248291	9.12838649749756	9.16804790496826	9.11498928070068	8.94920253753662	8.8900671005249	9.27740383148193	8.70923042297363	8.86081886291504	9.36073970794678	9.19475269317627	8.97718238830566	8.92689609527588	8.99561214447021	8.91168117523193	8.85826587677002	9.01168060302734	8.99672031402588	8.72108459472656	8.98411464691162	8.83318710327148	8.61428451538086	9.00743198394775	8.93050384521484	9.13666915893555
CALM_95_107		9.24186897277832	9.77211761474609	9.63248252868652	9.48598194122314	9.50983047485352	9.73290061950684	9.14938068389893	9.5753002166748	9.28231239318848	9.39336204528809	9.15085697174072	10.288104057312	9.20559787750244	9.68208503723145	9.38990783691406	9.69145107269287	9.47575759887695	9.77669143676758	9.414231300354	9.43856906890869	9.40680885314941	9.51020431518555	9.62826442718506	9.27024555206299	9.30118274688721	9.50321578979492	9.54307556152344	9.33085632324219	9.4409818649292	9.38619804382324	9.31130981445313	9.33138179779053	9.57937908172607	9.63498592376709	9.44995021820068	9.37246513366699	9.50359916687012	9.91285037994385	9.29943370819092	9.57089042663574	9.7630672454834	9.35702800750732	9.45053005218506	9.3480224609375	9.36585426330566	9.6004467010498	9.60049724578857	9.88967132568359
CBL_693_705		12.4474506378174	12.5384349822998	12.8015584945679	12.9442043304443	10.5825290679932	12.2645378112793	10.2654819488525	11.1208124160767	12.4494981765747	12.8159217834473	11.5190048217773	12.0741329193115	11.3111476898193	10.9922666549683	11.164174079895	11.7287178039551	12.1504402160645	12.4333600997925	12.1829881668091	11.9720773696899	11.27223777771	11.5473499298096	11.5259466171265	11.7529697418213	11.591456413269	11.8200960159302	11.9011392593384	11.8139724731445	10.5724449157715	12.7638998031616	11.8157997131348	10.2152118682861	10.4916152954102	10.3661804199219	12.626898765564	11.025634765625	12.2563505172729	10.6818561553955	11.8001842498779	11.3572988510132	11.5654983520508	10.7389640808105	11.3024997711182	11.4089937210083	10.4237594604492	12.900200843811	11.6128721237183	12.3721342086792
CD3Z_116_128		9.98554992675781	10.8854951858521	9.68625640869141	10.0598125457764	9.61526870727539	10.8332319259644	9.83304214477539	10.1615343093872	9.94896507263184	10.1926469802856	9.62381076812744	9.66617870330811	9.78341007232666	9.8629093170166	9.53076839447021	10.2232265472412	10.1557006835938	10.5631046295166	10.2502727508545	10.4418382644653	10.0915403366089	9.95243072509766	9.94905853271484	10.0484304428101	10.1591310501099	10.1735696792603	10.1401977539063	9.9495153427124	9.64527225494385	10.2478113174438	9.83089065551758	9.79758548736572	9.98826217651367	9.93297958374023	10.0832767486572	10.2141571044922	10.004467010498	9.87820243835449	9.80963039398193	10.0661926269531	10.1692504882813	9.57080936431885	9.94005870819092	9.97757530212402	9.96202945709229	10.0693893432617	10.2586450576782	10.8152761459351
CD3Z_146_158		9.5249547958374	9.99666404724121	9.14314079284668	9.43922805786133	9.445556640625	9.57011985778809	9.12302589416504	9.40880393981934	9.24395084381104	9.10669231414795	9.1932315826416	9.13336181640625	9.39991855621338	9.66956329345703	8.94265174865723	9.292311668396	9.34057712554932	9.6741943359375	9.64231395721436	9.79870700836182	9.37754535675049	9.31330871582031	9.50923156738281	9.51090717315674	9.5538272857666	9.45494556427002	9.34468936920166	9.36309623718262	10.2293720245361	9.96781826019287	9.45188140869141	8.99446582794189	9.40791511535645	9.24517154693604	9.25788688659668	9.51950263977051	9.63549900054932	9.01688575744629	9.47454071044922	9.64621734619141	9.2886323928833	9.45936489105225	9.16712188720703	9.11535835266113	9.33728408813477	9.13216686248779	9.46606349945068	9.87979888916016
CDK7_157_169		10.9387655258179	10.0908393859863	11.2376804351807	10.3220739364624	11.1398448944092	10.3258190155029	11.1925001144409	11.0620622634888	11.0779266357422	10.7142419815063	11.2046604156494	10.7388315200806	10.7166080474854	10.7951765060425	11.2058048248291	10.6075773239136	10.7659854888916	10.6480007171631	10.7183399200439	10.5299501419067	10.7705917358398	10.9507522583008	11.011625289917	11.0616703033447	10.589391708374	10.608829498291	10.8182125091553	10.8243198394775	11.3623914718628	10.6875505447388	10.981728553772	11.0192728042603	11.4377994537354	11.4349546432495	10.7947282791138	10.7819576263428	10.5489673614502	10.9234371185303	10.9978809356689	10.5439033508301	10.468602180481	11.1578130722046	11.021915435791	11.065167427063	11.1436862945557	10.6620779037476	10.6759471893311	10.2236576080322
CRK_214_226		8.75680828094482	9.42821884155273	8.61336803436279	9.00855922698975	8.76447486877441	9.17334270477295	8.55463409423828	8.83725166320801	8.72366714477539	8.79355716705322	8.50797271728516	8.93250751495361	8.92714500427246	8.96744823455811	8.54216194152832	8.93939304351807	8.96258544921875	9.08285427093506	9.01163768768311	9.13418579101563	8.81593894958496	8.84243583679199	8.88831806182861	8.75323867797852	9.17459201812744	9.29105567932129	9.03213882446289	8.76126670837402	8.94214725494385	8.96981143951416	8.72465515136719	8.53429889678955	8.71560573577881	8.86278629302979	8.98218059539795	8.99611568450928	8.87225532531738	8.97569942474365	8.63791275024414	9.10051441192627	9.01851177215576	8.98979377746582	8.86764335632324	8.47841835021973	8.85119533538818	8.80775737762451	9.01786804199219	9.15697383880615
CTNB1_79_91		10.6297540664673	10.9776706695557	9.99518775939941	10.6569986343384	10.372612953186	10.8911819458008	10.5323104858398	10.8621377944946	10.6694307327271	10.5379848480225	10.3669567108154	10.8771810531616	10.5571537017822	10.6662578582764	10.4709606170654	10.7218580245972	10.7811803817749	10.9022645950317	10.7958650588989	11.020055770874	10.7314596176147	10.6854448318481	10.7038307189941	10.6084842681885	10.8697109222412	10.7602319717407	10.8295869827271	10.5639171600342	10.492826461792	10.7906913757324	10.6106252670288	10.4802265167236	10.6386089324951	10.5851602554321	10.8479604721069	10.9137125015259	10.6653070449829	10.7677707672119	10.4430179595947	10.8997106552124	10.7681760787964	10.7605953216553	10.5287446975708	10.5451259613037	10.5711374282837	10.3652477264404	11.0620203018188	10.8613843917847
DCX_109_121		11.1288194656372	10.6580858230591	11.1907043457031	10.6589841842651	11.3199615478516	10.7121448516846	11.0807685852051	11.1287727355957	10.9161462783813	10.8801097869873	11.2301454544067	10.7494115829468	10.9687490463257	10.6534929275513	11.0691165924072	10.893871307373	10.7225875854492	10.5118799209595	10.8021030426025	10.7599029541016	10.8060607910156	10.9812307357788	11.0416736602783	10.809760093689	10.911301612854	10.9642362594604	10.8419094085693	10.8897829055786	11.2669143676758	10.6100549697876	11.0650787353516	11.0192556381226	11.176456451416	10.9212284088135	10.8240919113159	10.7835988998413	11.0560102462769	10.9683876037598	11.2433824539185	10.943416595459	10.9096784591675	11.0051279067993	11.0697011947632	11.0613861083984	10.9550914764404	10.9373998641968	10.6088972091675	10.8437347412109
DDR1_506_518		9.180419921875	8.93297386169434	9.77677440643311	8.9721736907959	9.51803398132324	9.0623254776001	9.81609153747559	9.44016265869141	9.81439399719238	9.00414657592773	9.80017185211182	8.83845901489258	8.78768444061279	9.53018474578857	9.57479095458984	9.69429397583008	9.9050350189209	9.21743297576904	9.39917087554932	8.78798866271973	9.37230014801025	9.99886798858643	9.03021812438965	9.76414203643799	9.55075645446777	9.22659969329834	9.46441650390625	9.23659992218018	10.0693616867065	8.79906940460205	9.73986721038818	9.87220096588135	9.64302539825439	10.3387145996094	9.43612957000732	9.48778820037842	9.64128112792969	9.49527263641357	9.17629623413086	9.45878124237061	9.41118335723877	9.89173793792725	9.90502166748047	9.55170059204102	10.0483636856079	8.69999313354492	9.41330432891846	9.06701278686523
DYR1A_212_224		9.33850955963135	9.11480712890625	9.2272253036499	8.97280216217041	9.40825271606445	9.02393341064453	9.37804126739502	9.18249797821045	9.41692638397217	9.01425457000732	9.4018726348877	9.21364688873291	9.16333675384521	9.50440883636475	9.50081443786621	9.49165344238281	9.51517295837402	9.09016513824463	9.1385440826416	8.99876594543457	9.37444114685059	9.42970657348633	9.18850231170654	9.58285331726074	9.46186637878418	9.39598751068115	9.31208992004395	9.22531700134277	9.73126220703125	8.87741279602051	9.60614681243896	9.54744434356689	9.43948173522949	9.77109813690186	9.05822467803955	9.39535522460938	9.39585304260254	9.4914493560791	8.89239120483398	9.56699180603027	9.58470439910889	9.69777011871338	9.49814701080322	9.57398986816406	9.90509605407715	8.883056640625	9.46172428131104	9.12080955505371
DYR1A_312_324		10.8447046279907	10.6798706054688	10.8888330459595	10.5170469284058	10.9537057876587	10.4730205535889	11.1303997039795	11.0519714355469	11.0804634094238	10.7682991027832	10.9895315170288	10.4091768264771	10.7280073165894	10.7578392028809	10.9912519454956	10.8295602798462	11.067982673645	10.7591848373413	10.8926696777344	10.643012046814	11.0793628692627	11.1297073364258	10.8789806365967	11.0528326034546	11.120325088501	10.8529195785522	10.8992147445679	10.9152402877808	11.0990715026855	10.5981702804565	11.2640981674194	10.9328374862671	11.2417478561401	11.346263885498	11.0225896835327	10.9299945831299	10.8790578842163	10.9768915176392	10.9200563430786	10.8731870651245	10.9823904037476	11.2428312301636	11.0640716552734	11.1429510116577	11.1599807739258	10.5396327972412	10.7949085235596	10.657000541687
EGFR_1103_1115		9.66603088378906	10.0761871337891	9.92277145385742	9.81266212463379	9.69361019134521	9.88897132873535	9.80991077423096	9.90955448150635	9.57616901397705	9.6004114151001	9.42264938354492	9.50350666046143	9.66520023345947	11.2261009216309	9.72689914703369	9.84048080444336	9.71660804748535	9.7899169921875	9.64626884460449	9.7610912322998	9.86155796051025	9.80877590179443	9.84446334838867	9.63865184783936	9.70378684997559	9.88258361816406	9.89878082275391	9.8608226776123	9.6819429397583	9.48209667205811	9.68825817108154	9.52987003326416	10.2689685821533	9.58669853210449	9.65940856933594	9.8539400100708	9.56869697570801	9.96425533294678	9.77203464508057	9.96929264068604	9.98728084564209	10.0039033889771	9.65394687652588	9.5316858291626	9.57946586608887	9.82988262176514	9.61548805236816	10.1107387542725
EGFR_1118_1130		9.14550971984863	9.39545726776123	9.240797996521	9.28739833831787	9.4015941619873	9.00992298126221	9.54777240753174	9.21705913543701	9.09157085418701	9.0625467300415	9.07912349700928	9.33474349975586	9.31121635437012	9.08926486968994	10.0870885848999	9.35109519958496	9.21810436248779	9.12535572052002	9.52649307250977	9.2468843460083	9.35054302215576	9.2391939163208	9.20282936096191	9.16656589508057	9.38188648223877	9.47503280639648	9.45715522766113	9.15531921386719	9.2177038192749	9.11359786987305	9.19063282012939	8.97514533996582	9.39092922210693	9.28345680236816	9.33133316040039	9.21418762207031	9.23539161682129	9.30036354064941	9.08054828643799	9.32235336303711	9.1184139251709	9.54586505889893	9.35654830932617	8.9733772277832	9.1001033782959	9.03127956390381	9.16268157958984	9.46482276916504
EGFR_1165_1177		11.3468475341797	10.6958646774292	11.2670240402222	11.4506149291992	10.6836271286011	10.8779239654541	11.1333570480347	10.7813301086426	11.4801301956177	11.4170684814453	11.2013368606567	11.1886606216431	11.2393970489502	11.4691753387451	11.0825824737549	10.8806715011597	11.067403793335	11.1695766448975	11.1361150741577	10.9213075637817	10.526312828064	11.1864709854126	11.1845550537109	11.4820995330811	10.7724800109863	11.1083860397339	11.0797843933105	10.9771728515625	10.6096038818359	11.4937286376953	11.2642555236816	11.2119798660278	10.4179124832153	11.0177211761475	11.204026222229	10.4255447387695	11.3668756484985	10.747145652771	11.2792348861694	10.8501224517822	11.0498819351196	10.4951276779175	11.0739622116089	11.2755403518677	11.2070455551147	11.1836423873901	10.9007577896118	10.7405252456665
EGFR_1190_1202		9.53143119812012	9.8617467880249	9.21415424346924	9.55766677856445	9.18804359436035	9.77250289916992	9.37636661529541	9.53306865692139	9.5261697769165	9.77780342102051	9.19895172119141	9.58469867706299	9.51188850402832	9.5535945892334	9.31705474853516	9.79199123382568	9.66435050964355	9.77208423614502	9.69606113433838	9.80148983001709	9.67482948303223	9.34516048431396	9.82667255401611	9.39270687103271	9.65426063537598	9.57830047607422	9.81007766723633	9.36765670776367	9.57870006561279	9.82455921173096	9.31827354431152	9.20536327362061	9.58668994903564	9.59055137634277	9.52555656433105	9.43178081512451	9.6406307220459	9.37133407592773	9.4451322555542	9.72681331634521	9.50636768341064	9.40309429168701	9.26805877685547	9.48325347900391	9.14290618896484	9.67709064483643	9.60582065582275	9.76683044433594
EPHA1_774_786		12.8228244781494	13.090968132019	12.7445201873779	13.2517242431641	12.3951349258423	13.1235160827637	12.6231918334961	12.8129892349243	12.9431180953979	13.1736431121826	12.4967403411865	12.8400917053223	12.6507453918457	12.4954204559326	12.5552320480347	12.9364099502563	12.7903518676758	12.9019727706909	12.8381776809692	12.8711547851563	12.5172119140625	12.7593584060669	12.5791072845459	12.6917123794556	12.787859916687	12.9249830245972	12.7759590148926	12.5706367492676	12.1755380630493	12.9681272506714	12.6047353744507	12.0405521392822	12.2258319854736	12.1087636947632	13.1345729827881	12.6031551361084	12.8729209899902	12.5754299163818	12.6809940338135	12.8731880187988	12.8586549758911	12.4003458023071	12.5471057891846	12.6208419799805	12.3393840789795	13.2427663803101	12.7535781860352	13.1343393325806
EPHA4_589_601		9.24081039428711	9.19648456573486	9.32475471496582	9.45058155059814	9.52692890167236	9.20706272125244	9.68804264068604	9.32322025299072	9.31946659088135	9.0873966217041	9.48599052429199	9.53626441955566	9.39623355865479	9.30600261688232	9.42795372009277	9.47555160522461	9.35213470458984	9.35032272338867	9.3470287322998	9.3200569152832	9.31295299530029	9.83316516876221	9.29249382019043	9.3617582321167	9.27494239807129	9.26401710510254	9.18646907806396	9.30306434631348	9.49118518829346	9.1931734085083	9.42082595825195	9.50215530395508	9.79142475128174	9.81695938110352	9.29537487030029	9.40567588806152	9.24880123138428	9.52416896820068	9.30322551727295	9.38241195678711	9.26610088348389	9.23169136047363	9.44377994537354	9.35201454162598	9.49249839782715	9.29121875762939	9.34357452392578	9.26848316192627
EPHA7_607_619		12.4757995605469	12.8152446746826	12.0565404891968	12.7835683822632	12.3710098266602	12.7808246612549	12.3908376693726	12.7720336914063	12.731559753418	12.734034538269	12.3941345214844	12.5420999526978	12.6229114532471	12.5232810974121	12.2724161148071	12.7203578948975	12.7058773040771	12.7881832122803	12.5893507003784	12.8325891494751	12.3692226409912	12.5533895492554	12.4727668762207	12.3794746398926	12.8035125732422	12.6938714981079	12.6754779815674	12.5890350341797	12.2902803421021	12.6053924560547	12.5253849029541	12.0274972915649	12.0169515609741	12.1943845748901	12.8314228057861	12.7152309417725	12.5774002075195	12.5742502212524	12.3141756057739	12.7341022491455	12.6503419876099	12.512640953064	12.2788877487183	12.3974227905273	12.1210403442383	12.6259384155273	12.9453678131104	12.8534812927246
EPHB1_771_783		12.3339405059814	12.6021814346313	12.1046342849731	12.6205930709839	12.2142887115479	12.7051496505737	12.0454664230347	12.4348449707031	12.3261728286743	12.4886140823364	12.0028028488159	12.346715927124	12.2787570953369	12.0544939041138	12.1991996765137	12.5305776596069	12.0902328491211	12.4027490615845	12.3476276397705	12.6019153594971	12.0935354232788	12.1207723617554	12.345232963562	11.9672012329102	12.3453502655029	12.4264669418335	12.2329664230347	12.1876249313354	12.0296516418457	12.1551885604858	12.1757860183716	11.830587387085	11.8775405883789	11.7920169830322	12.4431190490723	12.2983808517456	12.3611249923706	12.2879447937012	12.0778789520264	12.5285053253174	12.3994646072388	12.2882719039917	12.1151638031006	12.1711349487305	11.7762880325317	12.598313331604	12.5012006759644	12.7570705413818
EPHB4_583_595		9.40199089050293	9.15537166595459	9.47870445251465	9.04121875762939	9.39312553405762	9.21950435638428	9.43865299224854	9.38374423980713	9.42871379852295	9.26564025878906	9.42893886566162	9.40250587463379	9.48195362091064	9.4170618057251	9.39119148254395	9.38676929473877	9.26974010467529	9.12454605102539	9.22432804107666	9.3524866104126	9.31047439575195	9.37473297119141	9.32204818725586	9.33581638336182	9.55860710144043	9.3580379486084	9.25923442840576	9.4197473526001	9.70088958740234	9.27904510498047	9.17106819152832	9.38846302032471	9.68001747131348	9.60666561126709	9.14827346801758	9.27486705780029	9.0933723449707	9.39318943023682	9.37859153747559	9.20338726043701	9.23970794677734	9.5258617401123	9.39815902709961	9.43997573852539	9.42345809936523	9.0647497177124	9.22413444519043	9.14521026611328
EPOR_361_373		11.1867723464966	11.6081256866455	10.8070783615112	11.1512298583984	11.0050954818726	11.9878149032593	10.1366195678711	11.1781730651855	10.6226634979248	11.1021003723145	10.4727563858032	10.7223415374756	10.6342897415161	10.3563480377197	10.8872585296631	10.8782339096069	9.97518634796143	10.2259092330933	10.708381652832	11.1176538467407	10.1762294769287	10.1571893692017	11.3218030929565	10.2761859893799	10.8983097076416	11.0425100326538	10.9116849899292	10.519383430481	10.5694637298584	10.2660484313965	10.4025812149048	10.0173921585083	10.118616104126	10.0966510772705	10.6570024490356	10.7283897399902	10.7053318023682	10.8700351715088	10.2502202987671	11.4260730743408	11.1587858200073	10.5834074020386	10.3610048294067	10.5044794082642	10.2385129928589	11.6468486785889	10.7994041442871	11.8503551483154
EPOR_419_431		10.7677717208862	11.1843538284302	10.6543521881104	11.1705389022827	10.8322334289551	11.3791275024414	10.9139518737793	11.0172567367554	10.838285446167	10.9607305526733	10.6790723800659	10.8419809341431	11.0962295532227	10.6367788314819	10.7767190933228	11.0094833374023	10.5806550979614	10.5643978118896	10.8532257080078	10.7853746414185	10.6013984680176	10.8076410293579	10.80885887146	10.6110830307007	10.7770700454712	10.9791898727417	10.7550592422485	10.7739229202271	10.5961942672729	10.5931425094604	10.8499212265015	10.7144241333008	10.7199115753174	9.82311630249023	10.7961483001709	10.9279985427856	10.7294750213623	10.9950685501099	10.6529684066772	10.9611377716064	10.8964223861694	10.8500480651855	10.5331783294678	10.6640090942383	10.3854331970215	11.2861375808716	10.7700262069702	11.3370389938354
ERBB2_1241_1253		10.5590877532959	10.587100982666	10.4562559127808	10.8512649536133	10.3661327362061	10.728835105896	10.7229070663452	10.5093746185303	10.7273683547974	10.6775894165039	10.6858777999878	11.0427923202515	10.7862672805786	10.8982353210449	10.349627494812	10.7932558059692	10.7977056503296	10.8623924255371	10.8908157348633	11.0092945098877	10.8681974411011	10.7175750732422	10.4449739456177	10.6164522171021	10.687219619751	10.6199388504028	10.6232538223267	10.5871524810791	10.3551635742188	10.9574003219604	10.61510181427	10.3668394088745	9.98500633239746	10.1960725784302	10.8458061218262	10.6450710296631	10.7201776504517	10.3917179107666	10.6154518127441	10.6824522018433	10.5225696563721	10.287540435791	10.6078948974609	10.5201606750488	10.9493379592896	10.6823320388794	10.8377656936646	10.7064542770386
ERBB2_870_882		10.897234916687	10.5544872283936	11.0344276428223	11.2539300918579	10.5787162780762	10.438892364502	11.3290548324585	10.7844877243042	11.1360635757446	11.2446489334106	11.317741394043	11.4428081512451	11.3341341018677	11.4190406799316	10.982720375061	10.8732061386108	11.1206798553467	11.1185884475708	10.9959564208984	10.7887020111084	10.9424657821655	11.1835823059082	10.7946577072144	11.1563758850098	10.8536987304688	10.9446659088135	10.8534345626831	11.0333833694458	10.7723999023438	11.5514144897461	10.9633893966675	10.8915977478027	10.7317676544189	10.5712661743164	11.2372617721558	10.8910045623779	11.0184831619263	10.4571027755737	11.4126739501953	10.8109560012817	10.7665462493896	10.7910737991333	11.1710500717163	11.0880537033081	11.3762121200562	10.9477071762085	11.0216493606567	10.4858102798462
ERBB4_1181_1193		8.61109352111816	9.17177677154541	8.83540821075439	8.92741298675537	8.76963424682617	9.06556701660156	8.52133655548096	8.82082843780518	8.65650272369385	9.07226753234863	8.64320945739746	8.79010391235352	8.90614604949951	8.88990688323975	8.54169654846191	8.94893360137939	8.88756942749023	9.00072574615479	8.94126892089844	9.01185131072998	8.84613800048828	8.8180980682373	8.69997978210449	8.62110996246338	8.88017082214355	8.96041965484619	8.94966888427734	9.13053703308105	8.48859214782715	8.92818546295166	8.63815784454346	8.65691375732422	8.4986515045166	8.55013370513916	9.03334999084473	9.08066177368164	8.86189842224121	8.76532649993896	8.71613216400146	8.78778171539307	8.98239803314209	8.61615657806396	8.70270919799805	8.49848175048828	8.44339942932129	9.12646484375	8.919846534729	9.07850456237793
ERBB4_1277_1289		9.90663051605225	9.96233463287354	10.1499557495117	10.6081438064575	9.80648803710938	9.97276878356934	9.66865158081055	9.67779445648193	9.72970008850098	10.3826885223389	9.39520263671875	9.97842502593994	9.74426364898682	9.57812595367432	9.7755880355835	9.5347957611084	9.40833473205566	9.96916675567627	9.98181533813477	9.72948455810547	9.22972774505615	9.63941764831543	9.84481716156006	10.4506072998047	9.43034744262695	9.8640022277832	9.8040885925293	9.921630859375	9.27883148193359	10.1358060836792	9.45481395721436	9.368408203125	9.61797714233398	9.26850318908691	9.82970523834229	9.68914890289307	9.80160617828369	9.61398315429688	9.77432441711426	9.47516632080078	9.85466766357422	9.11144161224365	9.56869697570801	9.87063407897949	9.31996822357178	10.530387878418	9.60724258422852	9.94108581542969
FAK1_569_581		10.7386484146118	10.8314628601074	10.7055473327637	10.5188255310059	10.74582862854	10.7373657226563	10.6533842086792	10.7974376678467	10.640495300293	10.6582088470459	10.6102609634399	10.6097660064697	10.6172552108765	10.5296907424927	10.7124166488647	10.8116216659546	10.8097467422485	10.8143463134766	10.697491645813	10.6963605880737	10.829291343689	10.7063312530518	10.6148328781128	10.5877742767334	10.769814491272	10.6899080276489	10.7627372741699	10.7662200927734	10.7083854675293	10.472993850708	10.6951246261597	10.8039255142212	10.81898021698	10.1035604476929	10.677098274231	10.7846994400024	10.6123352050781	10.705228805542	10.6920433044434	10.7547788619995	10.8268556594849	10.7995252609253	10.8106060028076	10.727728843689	10.7464323043823	10.6778240203857	10.8332996368408	10.717212677002
FAK2_572_584		12.5346183776855	12.342568397522	12.4239873886108	12.6347999572754	12.3196611404419	12.4865427017212	12.1803493499756	12.3952217102051	12.6676988601685	12.6685075759888	12.5040254592896	12.401798248291	12.3606777191162	12.2955007553101	12.2798013687134	12.5396661758423	12.5370464324951	12.5975179672241	12.4752521514893	12.4769020080566	12.3156185150146	12.3759603500366	12.3498239517212	12.3002777099609	12.4529685974121	12.4808082580566	12.5182065963745	12.5118007659912	12.1197786331177	12.466157913208	12.3557195663452	12.2238616943359	11.9571599960327	12.1884307861328	12.5448894500732	12.4162082672119	12.4905986785889	12.2540073394775	12.2855777740479	12.414288520813	12.5703153610229	12.2244720458984	12.1951904296875	12.3862228393555	12.130859375	12.4760026931763	12.5007677078247	12.4160528182983
FER_707_719		12.2214822769165	12.5294742584229	11.9927377700806	12.3478651046753	12.3812551498413	12.6628465652466	12.246075630188	12.5384368896484	12.3682546615601	12.2916946411133	12.1114807128906	12.3613500595093	12.3659658432007	12.2916240692139	12.180685043335	12.5209407806396	12.4317407608032	12.5781517028809	12.4424571990967	12.5783929824829	12.4042701721191	12.3373718261719	12.3274669647217	12.2102670669556	12.3566293716431	12.4150371551514	12.3897647857666	12.2245950698853	12.2022514343262	12.375391960144	12.3377637863159	12.1229820251465	12.2548980712891	12.2321681976318	12.4222850799561	12.5223531723022	12.3941125869751	12.4205284118652	12.2984237670898	12.4562721252441	12.4443864822388	12.4166383743286	12.2186288833618	12.3812341690063	12.1095867156982	12.3306531906128	12.5902242660522	12.571213722229
FES_706_718		12.999605178833	13.2299032211304	12.5558471679688	13.0834045410156	13.1064014434814	13.4390649795532	13.1468544006348	13.3653354644775	13.132493019104	13.0325183868408	12.972559928894	13.172417640686	13.1972169876099	13.2672176361084	12.9704599380493	13.359827041626	13.1875038146973	13.3819007873535	13.2848501205444	13.4136238098145	13.2199954986572	13.1215896606445	13.0163898468018	13.0076246261597	13.2770347595215	13.2139587402344	13.2240409851074	13.0207662582397	13.0526351928711	13.070107460022	13.0848045349121	12.9353656768799	12.914234161377	12.9985284805298	13.2957916259766	13.3479633331299	13.2104949951172	13.2247610092163	13.0676679611206	13.294225692749	13.2247476577759	13.1976385116577	12.9656429290771	13.0905990600586	13.0208148956299	13.0305862426758	13.4435749053955	13.3849258422852
FGFR1_761_773		9.71951198577881	10.1060667037964	9.68806171417236	9.98581886291504	9.24978446960449	10.1022319793701	9.63066005706787	9.69318675994873	9.74514579772949	10.1556930541992	9.34830474853516	9.64104270935059	9.59045791625977	9.7577018737793	9.30803298950195	9.60697555541992	9.58889675140381	9.82686424255371	9.96579265594482	9.92548847198486	9.81216716766357	9.59837341308594	9.37617683410645	9.5930814743042	9.44924640655518	9.64710807800293	9.91092395782471	9.54831218719482	9.07167625427246	10.0199823379517	9.27043724060059	8.93559455871582	9.12512493133545	9.31755352020264	9.85924911499023	9.62298488616943	9.7080020904541	9.30019950866699	10.6199951171875	9.43721580505371	9.42590522766113	9.58504676818848	9.11451244354248	9.3654956817627	9.23008060455322	9.95280456542969	9.49542427062988	10.1243906021118
FGFR2_762_774		11.3966770172119	11.4242916107178	11.3967123031616	11.7690715789795	10.6772689819336	11.4948301315308	10.7366552352905	11.0439891815186	11.3265161514282	11.7489395141602	10.8314905166626	11.309139251709	11.0997877120972	10.8455696105957	10.698037147522	10.9941215515137	11.0664873123169	11.2796096801758	11.3467130661011	11.3241491317749	10.5477962493896	10.894100189209	10.9428043365479	11.0346155166626	10.924708366394	11.1092367172241	11.1568202972412	10.9364900588989	10.1307706832886	11.9172821044922	10.8368587493896	9.74947738647461	10.2044925689697	10.2297601699829	11.491888999939	10.8410234451294	11.3083982467651	10.6933269500732	11.0584402084351	11.0133094787598	10.8825588226318	10.4688034057617	10.7482194900513	10.8129997253418	10.3233795166016	11.7012825012207	11.0764923095703	11.4259653091431
FGFR3_753_765		11.0030851364136	11.1747331619263	11.2341117858887	11.4861536026001	10.440336227417	11.2381629943848	10.4580249786377	10.7593946456909	11.0521802902222	11.5153636932373	10.5291051864624	11.097466468811	10.8096876144409	10.5573644638062	10.5451316833496	10.8418073654175	10.7496824264526	11.1546440124512	11.1158657073975	11.0756015777588	10.5642957687378	10.7916479110718	10.8422956466675	10.7509136199951	10.7980012893677	10.9058771133423	10.9236125946045	10.5160551071167	10.226900100708	11.4341955184937	10.7113218307495	10.0744752883911	10.2291030883789	9.93591117858887	11.2168664932251	10.6509304046631	11.0483455657959	10.2591514587402	11.0899477005005	10.81946849823	10.7419729232788	10.4206600189209	10.6468296051025	10.6064157485962	10.3263654708862	11.3964624404907	10.7712249755859	11.196515083313
INSR_992_1004		8.94758129119873	9.39324569702148	9.20893383026123	9.59072303771973	9.19265747070313	9.0737361907959	8.80170822143555	8.98736572265625	8.9673957824707	9.34839344024658	8.93189716339111	9.04263401031494	8.73316669464111	8.9628849029541	8.87796020507813	9.19760131835938	9.04976844787598	9.34009265899658	9.30190849304199	9.24228382110596	8.79990673065186	8.95932579040527	9.09619331359863	8.88530445098877	8.99953651428223	9.15680503845215	9.12592697143555	9.14283752441406	8.45920944213867	9.35747718811035	8.60219764709473	8.83078861236572	8.80672454833984	9.01901626586914	9.0701322555542	9.01388549804688	9.14490413665771	8.96745681762695	8.95565032958984	9.02660179138184	9.26485729217529	8.77696990966797	8.87431144714355	9.17213726043701	8.81689834594727	9.57668781280518	8.98520088195801	9.38463687896729
JAK1_1015_1027		11.5744304656982	11.790472984314	11.5405988693237	11.7970380783081	11.4227638244629	11.8857765197754	11.302321434021	11.4998826980591	11.5812034606934	11.8165330886841	11.2049293518066	11.4435958862305	11.3437385559082	11.3060445785522	11.2151117324829	11.678204536438	11.6605758666992	11.7689323425293	11.5722427368164	11.6792459487915	11.3975582122803	11.5482311248779	11.424690246582	11.3357391357422	11.6600065231323	11.6322393417358	11.582236289978	11.4975366592407	11.0605869293213	11.6083536148071	11.4658489227295	11.2066831588745	10.9920530319214	11.2630834579468	11.7012434005737	11.5675630569458	11.6916933059692	11.4874238967896	11.3120918273926	11.6118822097778	11.6994123458862	11.1534280776978	11.3293838500977	11.3126344680786	11.0695056915283	11.8025636672974	11.6561527252197	11.8420524597168
JAK2_563_577		10.8221559524536	11.1817197799683	10.1997146606445	10.9572105407715	10.9777660369873	11.2260074615479	10.9115934371948	11.0357275009155	10.9226770401001	11.0549974441528	10.9324884414673	10.9288625717163	10.8637046813965	10.9158735275269	10.8619604110718	11.1734628677368	11.0313816070557	11.0850439071655	11.0250120162964	11.2248888015747	10.9651718139648	10.981406211853	10.8607788085938	10.811749458313	11.1922979354858	11.0912437438965	11.0573234558105	11.1178827285767	10.9835596084595	10.7658243179321	10.9642896652222	10.9718170166016	10.7611989974976	10.9828720092773	11.0994777679443	11.3195724487305	11.0189733505249	10.9500293731689	10.7686967849731	11.1458654403687	11.0789480209351	10.7540454864502	10.7284679412842	10.9667272567749	10.689980506897	11.0265665054321	11.2192449569702	11.0998611450195
K2C6B_53_65		11.7967710494995	11.5535955429077	11.9097681045532	11.4591369628906	11.9927835464478	11.4380474090576	11.761025428772	11.937554359436	11.8619155883789	11.5361499786377	11.6296215057373	11.3909006118774	11.6618309020996	11.4424428939819	11.7280492782593	11.6498918533325	11.8112545013428	11.8561687469482	11.6947679519653	11.5344009399414	11.7185134887695	11.8360443115234	11.746545791626	12.0484838485718	11.6825675964355	11.5971307754517	11.8464689254761	11.6675691604614	11.9486169815063	11.6528377532959	11.9120721817017	11.8597249984741	12.0486259460449	12.013617515564	11.6541185379028	11.6721668243408	11.7420635223389	11.7269725799561	11.7813062667847	11.6402912139893	11.8820638656616	12.0467586517334	11.9172515869141	12.0382966995239	11.8415489196777	11.4886207580566	11.645715713501	11.607798576355
K2C8_425_437		9.9198169708252	10.3078174591064	10.263819694519	10.1741619110107	10.3140058517456	10.2885208129883	10.2879657745361	10.4260225296021	10.1763000488281	10.1614742279053	10.0785531997681	10.3678007125854	10.4617233276367	10.0135650634766	10.2017335891724	10.3082962036133	10.2051572799683	10.2040328979492	10.3937177658081	10.2992897033691	10.4350318908691	10.1895599365234	10.3262138366699	10.3845596313477	10.2193613052368	10.2121076583862	10.292197227478	10.2635707855225	10.3036775588989	10.1555624008179	10.3298606872559	10.250358581543	10.468976020813	10.5196008682251	10.0721273422241	10.3633136749268	10.2162065505981	10.507212638855	10.3646020889282	10.1296300888062	10.1620359420776	10.5604219436646	10.1173639297485	10.236138343811	10.0860986709595	10.0923328399658	10.4607048034668	10.3835601806641
KSYK_518_530		9.74191474914551	10.1800928115845	9.72129154205322	9.82132244110107	9.72942066192627	10.0334854125977	9.72148323059082	9.92889976501465	9.76358985900879	9.89334869384766	9.82323837280273	9.86840915679932	10.0772361755371	9.87195301055908	9.54360580444336	9.82150840759277	10.0152578353882	9.98034858703613	9.89108467102051	10.0653295516968	9.86274242401123	9.9219217300415	9.71293926239014	9.68611431121826	9.86067390441895	9.86489009857178	9.99853706359863	9.69264507293701	9.71193695068359	9.88668251037598	9.43925762176514	9.65638446807861	9.63074111938477	9.51989841461182	9.91924953460693	9.75198745727539	9.95387268066406	9.67981719970703	9.68338394165039	9.90274238586426	10.0305252075195	9.63773632049561	9.54357242584229	9.95130729675293	9.38848209381104	9.86121559143066	9.89072799682617	9.93937397003174
LAT_194_206		11.6188735961914	11.5142288208008	12.0238847732544	12.2395009994507	10.1523752212524	11.5250597000122	10.0330448150635	10.2440614700317	11.697564125061	12.1478252410889	10.8173398971558	11.2288932800293	10.38170337677	10.2281255722046	10.3155212402344	10.762038230896	11.1473398208618	11.3094291687012	11.4168462753296	10.7409687042236	9.72999095916748	10.8450222015381	10.823112487793	10.8303031921387	10.4573812484741	11.1299409866333	11.0782413482666	10.8663969039917	9.52549743652344	12.1241874694824	10.8547468185425	9.67995357513428	9.90576362609863	9.38862419128418	11.7331094741821	9.88075065612793	11.7476110458374	9.75907135009766	11.0829095840454	10.6198997497559	11.2093114852905	9.76967620849609	10.5277795791626	10.7273092269897	9.7442045211792	12.1344900131226	10.1134157180786	11.611065864563
LAT_249_261		13.1450548171997	13.1294918060303	13.1740112304688	13.665020942688	12.0369567871094	13.1368999481201	12.002161026001	12.4117832183838	13.2446641921997	13.5864763259888	12.6335258483887	13.050630569458	12.4583120346069	11.8574714660645	11.9788665771484	12.587121963501	12.9788646697998	13.0425596237183	13.0185651779175	12.7924785614014	12.0262718200684	12.6915092468262	12.3730154037476	12.5986585617065	12.5340251922607	12.6638250350952	12.6783380508423	12.5893411636353	11.3488521575928	13.5334186553955	12.6810264587402	11.2845773696899	11.5173063278198	11.241925239563	13.4079170227051	11.9043731689453	13.1978063583374	12.1276197433472	12.7679691314697	12.4557619094849	12.4970474243164	11.7726726531982	12.4557971954346	12.3968238830566	11.5862236022949	13.4742212295532	12.2637119293213	13.1544065475464
LCK_387_399		11.7883138656616	11.8979625701904	11.7670307159424	11.9101686477661	11.617115020752	11.9312782287598	11.5637502670288	11.6736450195313	11.8009595870972	11.9230356216431	11.6970987319946	11.8188571929932	11.8198719024658	11.8293857574463	11.6802558898926	11.9353532791138	11.8896942138672	11.9141044616699	11.8649826049805	11.8809461593628	11.8803110122681	11.830864906311	11.8860349655151	11.612587928772	11.871319770813	11.8410625457764	11.8741884231567	11.7742319107056	11.5332193374634	11.8550338745117	11.6858501434326	11.5716981887817	11.5400104522705	11.5811920166016	12.0491876602173	11.8445997238159	11.8917655944824	11.7643013000488	11.7289886474609	11.8556098937988	11.8466730117798	11.7693700790405	11.6080360412598	11.5682039260864	11.5261554718018	11.7580852508545	11.9380321502686	11.8740768432617
MBP_198_210		10.4201250076294	10.2749938964844	10.4549407958984	10.1828422546387	10.6365337371826	10.2424449920654	10.3069276809692	10.4836540222168	10.3559770584106	10.261360168457	10.5910196304321	10.4159107208252	10.4158535003662	10.1991739273071	10.7057218551636	10.340859413147	10.3179903030396	10.2614068984985	10.2818660736084	10.3966865539551	10.5720739364624	10.3786296844482	10.8424339294434	10.4967756271362	10.4166984558105	10.3502817153931	10.4440126419067	10.0097160339355	10.6249532699585	10.4143409729004	10.3983297348022	10.4443321228027	10.6712026596069	10.5748500823975	10.3203744888306	10.550971031189	10.2977266311646	10.387864112854	10.5054759979248	10.3895483016968	10.2677507400513	10.6501836776733	10.5393218994141	10.49538230896	10.5783090591431	10.394323348999	10.3459577560425	10.2590999603271
MET_1227_1239		11.0869445800781	11.1146974563599	11.1124649047852	11.0946102142334	10.9969635009766	11.1559028625488	10.8133726119995	10.9340620040894	10.8268136978149	10.956356048584	10.6573028564453	10.8373098373413	10.9754304885864	10.0941152572632	10.8330554962158	10.9542245864868	10.9739780426025	11.0369482040405	10.9646921157837	10.9223260879517	11.0618162155151	10.8925886154175	10.9104595184326	10.8474655151367	10.8359231948853	11.0049324035645	10.9519672393799	11.0192279815674	10.7754106521606	10.8935041427612	10.9850425720215	11.0007257461548	11.0619926452637	10.7814569473267	11.0638618469238	10.9526119232178	10.8905744552612	11.0526781082153	10.8624687194824	10.9622812271118	11.1324167251587	11.0291376113892	10.8076124191284	10.9511489868164	10.8666858673096	11.2603340148926	10.859489440918	11.0570783615112
MK01_180_192		10.3189182281494	10.0537605285645	10.3072967529297	10.0430173873901	10.4608840942383	9.86891841888428	10.882493019104	10.3647785186768	10.6164741516113	9.94812774658203	10.6386852264404	10.4699945449829	9.99095344543457	10.4969892501831	10.6536016464233	10.3955841064453	10.6757125854492	10.3077754974365	10.2278938293457	10.076810836792	10.6883754730225	10.8127861022949	10.4815082550049	10.6905326843262	10.5235328674316	10.2882776260376	10.4583921432495	10.5624141693115	10.9157791137695	10.3177108764648	10.7706260681152	10.9551696777344	10.837438583374	10.9847736358643	10.6145668029785	10.5600147247314	10.5170974731445	10.5506677627563	10.5430679321289	10.3170700073242	10.5103368759155	10.7984666824341	10.8804655075073	10.8331604003906	10.9178094863892	9.9294376373291	10.5997276306152	9.8908748626709
MK07_211_223		9.36235237121582	9.41798877716064	9.86389446258545	9.58365058898926	9.64934253692627	9.46462631225586	9.91113662719727	9.59677410125732	9.57334232330322	9.49487686157227	9.80191135406494	9.71199131011963	9.77329921722412	9.98221588134766	9.890793800354	9.76371574401855	9.72422027587891	9.4996919631958	9.52515411376953	9.45665836334229	9.82065963745117	9.81379699707031	9.85812664031982	9.95437622070313	9.80659866333008	9.58969783782959	9.57174682617188	9.04930973052979	9.98077201843262	9.67546272277832	9.84342575073242	9.62308979034424	9.80189418792725	9.89732551574707	9.68450450897217	9.854248046875	9.70432186126709	9.80490398406982	9.76924800872803	9.7096996307373	9.5248327255249	9.84690570831299	9.70576858520508	9.62049198150635	10.1463375091553	9.34389781951904	9.70553112030029	9.43215847015381
MK10_216_228		11.2477054595947	10.6249122619629	11.6278963088989	10.9365348815918	11.6483211517334	10.8572034835815	11.2279081344604	11.3479928970337	11.2632503509521	11.080286026001	11.4366006851196	11.0788860321045	11.2174863815308	10.9458494186401	11.4465503692627	11.1819171905518	11.043758392334	10.6717557907104	11.0418167114258	10.9224424362183	11.2795391082764	11.1470918655396	11.2203559875488	11.0690822601318	11.1623620986938	11.1268091201782	11.0693731307983	11.23118019104	11.4841680526733	10.77174949646	11.2935247421265	11.2510738372803	11.4798889160156	11.2569599151611	11.0529298782349	11.2437944412231	10.9753770828247	11.3600053787231	11.1745252609253	11.184380531311	11.0694351196289	11.4071588516235	11.2894153594971	11.2337684631348	11.2533912658691	11.1023683547974	10.9970655441284	10.9088468551636
MK12_178_190		9.73187065124512	9.28387641906738	9.60931396484375	9.24285793304443	9.64050197601318	9.37117385864258	9.38933181762695	9.64095020294189	9.40341663360596	9.39971923828125	9.94594860076904	9.50028324127197	9.58324718475342	9.5743236541748	9.70460796356201	9.50357723236084	9.38471984863281	9.36391067504883	9.40695571899414	9.44111061096191	9.6122932434082	9.58255290985107	9.44643402099609	9.53001022338867	9.60435009002686	9.48722553253174	9.39340400695801	9.54924201965332	9.44937801361084	9.12149715423584	9.44206619262695	9.98096370697021	9.63831043243408	9.48066425323486	9.42534160614014	9.55057334899902	9.41040229797363	9.64447784423828	9.46611976623535	9.49563980102539	9.34560394287109	9.19085884094238	9.53233623504639	9.52598667144775	9.65124130249023	9.31913566589355	9.44000244140625	9.34667015075684
NTRK2_696_708		10.6020421981812	10.6810989379883	10.7100896835327	10.7479295730591	10.8449611663818	10.7722196578979	10.600905418396	10.7292776107788	10.5537576675415	10.7695379257202	10.6000576019287	10.4661321640015	10.6262645721436	10.4527263641357	10.7226324081421	10.6617164611816	10.601637840271	10.4969453811646	10.5909128189087	10.5258293151855	10.7758016586304	10.5392866134644	10.6828117370605	10.6705684661865	10.6697511672974	10.7021007537842	10.6481246948242	10.6350574493408	10.5126180648804	10.5074586868286	10.5793323516846	10.5620584487915	10.7860078811646	10.3682994842529	10.6521911621094	10.7106943130493	10.5618286132813	10.9052629470825	10.7239503860474	10.5400590896606	10.8742408752441	10.8135414123535	10.6979446411133	10.8224840164185	10.6062431335449	10.8238258361816	10.5308265686035	10.7969331741333
ODBA_340_352		8.85101222991943	9.90972137451172	8.52296352386475	9.5078592300415	8.63992214202881	9.7041597366333	8.35154819488525	9.13872623443604	8.8809061050415	9.31893825531006	8.62576198577881	9.05728340148926	9.24752140045166	8.82562255859375	8.56226253509521	9.41169261932373	9.30502700805664	9.45877552032471	9.27865886688232	9.38467979431152	8.99402141571045	8.77338886260986	8.71205234527588	8.64564990997314	9.16906070709229	9.09224128723145	9.18486785888672	8.92166709899902	8.25410747528076	9.22652339935303	8.67585945129395	8.79264354705811	8.73899745941162	8.46974754333496	9.38010215759277	9.41171741485596	9.15085887908936	9.03377723693848	8.7390718460083	9.34584617614746	9.39083576202393	9.0013427734375	8.45270252227783	8.85834121704102	8.51789855957031	9.44792461395264	9.45251941680908	9.65040588378906
PAXI_24_36		12.9337348937988	13.0367965698242	12.7819089889526	13.1420230865479	13.2609958648682	13.2533130645752	13.0691843032837	13.371901512146	13.2540111541748	13.1052198410034	13.0048198699951	12.9423179626465	13.2580699920654	13.2198724746704	13.0247659683228	13.3875713348389	13.1909332275391	13.2090091705322	13.1340351104736	13.1676921844482	13.2492189407349	13.1863641738892	13.0715970993042	13.0405731201172	13.2947225570679	13.3340940475464	13.3624658584595	13.0544853210449	13.0509223937988	12.967001914978	13.239764213562	13.1803569793701	13.0632352828979	13.1200408935547	13.2470264434814	13.4375400543213	13.2563962936401	13.412672996521	12.9586200714111	13.3812475204468	13.350775718689	13.2609014511108	13.024528503418	13.1281147003174	13.1321830749512	12.8821582794189	13.4309406280518	13.170916557312
PDPK1_2_14		12.8585567474365	12.805269241333	12.241039276123	12.7263622283936	12.7107276916504	12.8539724349976	12.2673654556274	12.7402744293213	12.6348934173584	12.757360458374	12.3318529129028	12.6053638458252	12.3663854598999	12.1381244659424	12.4553298950195	12.5605249404907	12.4546499252319	12.5731763839722	12.6644325256348	12.9642448425293	12.5085620880127	12.4340982437134	12.6027708053589	12.5384511947632	12.5802345275879	12.6247510910034	12.5376167297363	12.5033512115479	12.4202280044556	12.5439777374268	12.5218706130981	12.1859750747681	12.4348602294922	12.2988443374634	12.6259574890137	12.5411996841431	12.7257776260376	12.7570142745972	12.5027875900269	12.8039531707764	12.6672296524048	12.5365295410156	12.460298538208	12.5656709671021	12.200288772583	12.6841526031494	12.4906148910522	12.9282932281494
PDPK1_369_381		11.8944730758667	11.6707057952881	11.7798252105713	12.0148220062256	11.7144994735718	12.1490821838379	11.6644992828369	11.7962341308594	11.9526472091675	11.950587272644	11.9611968994141	11.9227962493896	11.9056997299194	11.8722372055054	11.5893354415894	11.6859655380249	11.817554473877	12.04953956604	11.9816093444824	11.987774848938	11.8254585266113	11.699896812439	11.7385625839233	11.7930965423584	11.9077711105347	11.7132234573364	11.8209972381592	11.7600955963135	11.5347728729248	12.0548648834229	11.7298030853271	11.706223487854	11.4911556243896	11.4486045837402	11.9145240783691	11.830677986145	11.9415035247803	11.7208786010742	11.8022909164429	12.0729293823242	11.6160488128662	11.6867303848267	11.4879131317139	11.5821542739868	11.5986824035645	11.8388929367065	11.9334669113159	11.8873310089111
PECA1_706_718		12.9649629592896	13.3554277420044	12.6750621795654	13.0057592391968	13.0063066482544	13.3975687026978	13.1446733474731	13.2502870559692	13.0146760940552	12.9743995666504	12.9300012588501	13.1889715194702	13.133152961731	13.1065950393677	12.9974851608276	13.2868013381958	13.2481203079224	13.2691125869751	13.12730884552	13.4517974853516	13.3665475845337	13.1360607147217	13.0278844833374	12.9868850708008	13.3540458679199	13.1910781860352	13.2660827636719	13.1475973129272	12.9683933258057	12.9730844497681	13.0234861373901	12.8117618560791	12.9814891815186	12.9913263320923	13.3652000427246	13.3510141372681	13.1617527008057	13.2038068771362	13.0566577911377	13.2714986801147	13.1921405792236	13.2389469146729	12.9345865249634	13.0610408782959	12.9183645248413	13.103196144104	13.3698101043701	13.2951889038086
PGFRB_1002_1014		9.48311328887939	9.95508480072021	8.99951171875	9.65720176696777	9.60768890380859	10.552357673645	8.45850276947021	9.27580642700195	8.70348834991455	9.41380214691162	9.02819061279297	9.15834522247314	9.05820274353027	8.70533275604248	9.35600566864014	9.20986938476563	8.65672969818115	9.2680721282959	8.77982044219971	9.16845512390137	8.65304756164551	8.76942825317383	9.3112678527832	8.82425594329834	8.90428256988525	9.25915431976318	8.99912738800049	8.9015007019043	8.69923496246338	8.66580295562744	8.68558216094971	8.89844036102295	8.71488380432129	8.82987308502197	8.67139720916748	9.02642345428467	8.88538455963135	9.09740829467773	8.73892784118652	9.52581787109375	9.38579177856445	9.02234554290771	9.23895072937012	8.99294471740723	8.85036563873291	10.4033002853394	9.04967975616455	10.5811414718628
PGFRB_1014_1028		13.059229850769	12.8652372360229	13.4293346405029	13.3620643615723	12.1089649200439	12.7589387893677	11.8501329421997	12.1836223602295	13.2014064788818	13.3682899475098	12.3245410919189	12.7013645172119	12.2811822891235	12.2700033187866	12.4375848770142	12.8689088821411	12.8286323547363	12.8748683929443	13.0250453948975	12.5795564651489	12.1401844024658	12.6757793426514	12.5865602493286	12.6117353439331	12.6201639175415	12.8300933837891	12.8268156051636	12.4948949813843	11.9549646377563	13.1717557907104	12.6888599395752	11.7040176391602	12.1012201309204	11.9152088165283	13.175238609314	12.232834815979	13.2813444137573	12.1498508453369	12.5552577972412	12.6582498550415	12.7263259887695	12.1914358139038	12.4595994949341	12.5180969238281	12.2100486755371	13.3450574874878	12.4213609695435	12.8725996017456
PGFRB_572_584		12.3940143585205	12.4301195144653	12.0016021728516	12.7129001617432	12.3187685012817	12.6090259552002	12.24241065979	12.3574161529541	12.4674873352051	12.6081008911133	12.2438068389893	12.3580598831177	12.5736722946167	12.2688932418823	12.2929391860962	12.4555778503418	12.3609113693237	12.2811365127563	12.4128217697144	12.3781766891479	12.2307147979736	12.3460941314697	12.378342628479	12.306809425354	12.4683837890625	12.4625806808472	12.4206943511963	12.3116369247437	12.0464878082275	12.3325786590576	12.4131669998169	12.2657670974731	12.0550060272217	12.1222982406616	12.3425188064575	12.4260911941528	12.4249286651611	12.4795331954956	12.1962442398071	12.4269323348999	12.5294160842896	12.3195095062256	12.3287696838379	12.3579149246216	12.2085962295532	12.4644250869751	12.4397630691528	12.6394128799438
PGFRB_709_721		11.419545173645	11.5081748962402	10.9592542648315	11.4962425231934	11.3735504150391	11.4327621459961	11.1133394241333	11.3710794448853	11.043438911438	11.2810621261597	10.3610095977783	10.8695983886719	11.1409349441528	9.82154560089111	10.9491777420044	11.3032894134521	11.2586717605591	11.5196685791016	11.1270847320557	11.2512197494507	11.2323246002197	11.1771564483643	11.1264038085938	11.0720329284668	11.1151714324951	11.148491859436	11.2844390869141	11.1467809677124	11.0032291412354	11.2022819519043	11.1446189880371	10.9859161376953	11.3140850067139	10.8965377807617	11.2352085113525	11.2009572982788	11.2560949325562	11.3059434890747	11.056191444397	11.304084777832	11.525297164917	11.4558839797974	11.0966796875	11.3737945556641	10.9968042373657	11.3554525375366	11.1430168151855	11.4659109115601
PGFRB_768_780		9.827392578125	10.4060115814209	9.83451175689697	10.3294315338135	10.078971862793	10.4915037155151	10.0409574508667	10.1804466247559	9.9079008102417	10.1771001815796	9.73437881469727	9.81824684143066	9.78573226928711	9.8249397277832	9.84578132629395	10.1013011932373	10.00856590271	9.98941326141357	9.87164115905762	9.89528942108154	9.92715835571289	10.0214509963989	9.90193367004395	9.80117130279541	9.84883499145508	10.0400552749634	10.0144176483154	9.79865837097168	9.69655513763428	10.0536336898804	10.0693683624268	9.85134696960449	9.70378398895264	9.69377040863037	10.087926864624	9.85828495025635	10.0416688919067	10.0258111953735	9.91013145446777	9.78135299682617	10.3325624465942	9.78849315643311	9.97058773040771	10.0185384750366	9.73345947265625	10.4563064575195	10.0037050247192	10.3983287811279
PGFRB_771_783		9.5063648223877	10.0595750808716	9.53296852111816	9.93630981445313	9.60650539398193	10.110559463501	9.79082775115967	9.71658325195313	9.60300445556641	9.86671447753906	9.12870407104492	9.59995174407959	9.62876415252686	9.54384136199951	9.47847652435303	9.66450214385986	9.57601928710938	9.66659545898438	9.53332901000977	9.63107872009277	9.51202201843262	9.62168884277344	9.57730960845947	9.43227672576904	9.50846099853516	9.77079391479492	9.7348804473877	9.44638633728027	9.4034366607666	9.68607711791992	9.43038749694824	9.65229415893555	9.47061634063721	9.2236328125	9.72599220275879	9.41797542572021	9.63521575927734	9.84580516815186	9.40406894683838	9.5324878692627	9.78169441223145	9.41521644592285	9.28101348876953	9.58867454528809	9.25875759124756	9.8412618637085	9.65461540222168	9.97909259796143
PP2AB_297_309		9.76976680755615	9.48294067382813	10.1014757156372	9.57851028442383	9.99331092834473	9.61507987976074	9.90835285186768	9.76433658599854	9.94153881072998	9.82793235778809	10.1808319091797	9.88466739654541	9.55833053588867	9.88690567016602	10.0982027053833	9.63901233673096	9.74662971496582	9.62779426574707	9.5987024307251	9.67194843292236	9.88124465942383	9.87024021148682	10.0069274902344	9.84078311920166	9.7166690826416	9.7387113571167	9.74366188049316	9.86269855499268	10.0744228363037	9.5999698638916	9.91113376617432	10.2233514785767	10.0678939819336	10.0737762451172	9.68474960327148	9.60228061676025	9.64866065979004	9.97055244445801	9.93470287322998	9.81889820098877	9.73339557647705	10.0787897109985	10.0292453765869	10.0687494277954	10.0152864456177	9.80183029174805	9.65164756774902	9.50657272338867
PRGR_786_798		9.70724582672119	10.0283584594727	9.37743854522705	9.75487995147705	9.7313289642334	10.1164598464966	9.52553367614746	9.80612277984619	9.78907108306885	9.55549240112305	9.53524112701416	9.54984474182129	9.58167552947998	9.55682945251465	9.35897731781006	9.65430927276611	9.79134082794189	9.73071193695068	9.48845672607422	9.72816371917725	9.79222583770752	9.61515998840332	9.71153450012207	9.82360172271729	9.63020324707031	9.6471471786499	9.67403507232666	9.56069564819336	9.41699981689453	9.73992919921875	9.63896369934082	9.75155353546143	9.58861255645752	9.78607368469238	9.83865356445313	9.67701625823975	9.54287052154541	9.82215213775635	9.58568668365479	9.57428169250488	9.71413135528564	9.71106052398682	9.72777462005615	9.49683284759521	9.5658540725708	9.82700252532959	9.76769638061523	10.0508861541748
PRRX2_202_214		11.056450843811	11.0326910018921	11.2197265625	10.9707021713257	11.2185144424438	10.9605731964111	11.2590589523315	11.2196111679077	11.1641445159912	11.1047840118408	10.9681806564331	10.9466400146484	11.3581018447876	11.0047492980957	11.1971759796143	11.1793766021729	11.0730028152466	10.9609365463257	11.0315732955933	11.0595455169678	11.4541940689087	11.1459856033325	11.1590385437012	11.2322225570679	11.1127767562866	11.1828498840332	11.2531080245972	11.1690788269043	11.1930170059204	10.7854385375977	11.2701234817505	11.3125534057617	11.3072719573975	11.0370445251465	11.2905941009521	11.3058242797852	11.2515354156494	11.3721647262573	11.1111650466919	11.2175550460815	11.293023109436	11.2131996154785	11.2261867523193	11.2067136764526	11.1902523040771	10.8206195831299	11.2923030853271	11.0516128540039
PTN11_539_551		10.4860143661499	9.72320556640625	10.7971620559692	10.0403299331665	10.7448282241821	9.90864276885986	10.574275970459	10.3927268981934	10.568244934082	10.1660671234131	10.8363542556763	10.3969354629517	10.6047210693359	10.6826944351196	10.8613157272339	10.170729637146	10.4816226959229	10.0107250213623	10.1620302200317	10.1215724945068	10.4368591308594	10.5147666931152	10.5994672775269	10.7351865768433	10.3435373306274	10.1264171600342	10.1989736557007	10.5378112792969	11.1319236755371	10.2209415435791	10.5815019607544	10.774619102478	10.9167022705078	10.8956851959229	10.35080909729	10.4367618560791	10.4857425689697	10.543007850647	10.5127220153809	10.2537040710449	10.3399982452393	10.8080015182495	10.7580709457397	10.7341728210449	10.8313207626343	10.2558650970459	10.4391412734985	9.93074035644531
RAF1_332_344		11.6272382736206	11.4909105300903	11.6212921142578	11.3980550765991	11.8132295608521	11.4501523971558	11.6162233352661	11.600658416748	11.5582370758057	11.6490468978882	11.6351127624512	11.4891901016235	11.7531414031982	11.4329824447632	11.7577142715454	11.6663990020752	11.6141872406006	11.4348373413086	11.489031791687	11.4860935211182	11.7135486602783	11.5946950912476	11.5822868347168	11.6650009155273	11.7007884979248	11.5887107849121	11.5777606964111	11.5190010070801	11.4642572402954	11.4147062301636	11.5475215911865	11.6231708526611	11.7741270065308	11.5993967056274	11.4291143417358	11.6375799179077	11.5966272354126	11.7718420028687	11.5584402084351	11.6455116271973	11.7432918548584	11.9270706176758	11.5773296356201	11.6104984283447	11.6558713912964	11.6839933395386	11.6248779296875	11.4090576171875
RASA1_453_465		12.9808645248413	13.1605863571167	12.5812501907349	12.7948150634766	12.9318714141846	13.1245517730713	12.9756698608398	13.0210800170898	12.9615049362183	12.9328680038452	12.8251543045044	13.0438508987427	12.9648895263672	12.8663759231567	12.9202089309692	13.1024103164673	13.0299501419067	13.121542930603	13.0754623413086	13.3055658340454	13.2322845458984	12.9599952697754	12.9512634277344	12.9677820205688	13.1588497161865	13.0014333724976	13.0335893630981	12.9883165359497	12.9576148986816	12.9813528060913	12.9723882675171	12.7714719772339	12.9097461700439	12.9914827346802	13.1384048461914	13.2707576751709	13.0200576782227	12.9902257919312	12.9813222885132	13.1326169967651	13.0012912750244	13.0703058242798	13.0164966583252	12.9742650985718	12.8230018615723	12.9527263641357	13.2332344055176	13.1599769592285
RBL2_99_111		8.77039241790771	9.06027412414551	8.84615325927734	9.01460552215576	8.91534328460693	9.04413986206055	8.69711208343506	8.88173007965088	8.8752498626709	8.81608772277832	8.92992973327637	8.46154594421387	8.66365242004395	8.79669189453125	8.77631568908691	8.97844982147217	8.88952255249023	9.04426765441895	8.85666465759277	9.0504789352417	8.85253715515137	8.62073230743408	8.86117172241211	8.55654335021973	8.91968059539795	8.97729301452637	8.96795177459717	8.69363689422607	8.57334613800049	8.93065738677979	8.65625858306885	8.55433940887451	8.81023979187012	8.77040195465088	8.71262264251709	8.72237777709961	8.97210884094238	8.786208152771	8.73589992523193	8.86519718170166	8.98506450653076	8.85137939453125	8.98468971252441	8.88346767425537	8.73584461212158	9.15321063995361	8.75022125244141	9.06087684631348
RB_804_816		11.3058013916016	10.7928600311279	11.5415658950806	10.798134803772	11.3451557159424	10.7058334350586	11.7910451889038	11.3011178970337	11.3044281005859	10.8007678985596	11.368200302124	10.9596719741821	11.0473623275757	11.3941049575806	11.4030227661133	11.2932090759277	11.4238185882568	11.0987672805786	11.1647043228149	10.9024639129639	11.3708763122559	11.5685424804688	11.2415409088135	11.4053411483765	11.3646450042725	11.163459777832	11.2445945739746	11.3227710723877	11.6380405426025	10.8622617721558	11.4841194152832	11.5104322433472	11.7277164459229	11.6599960327148	11.0827884674072	11.2508430480957	11.1915798187256	11.3122797012329	11.2065925598145	11.2026100158691	11.3660917282104	11.6216449737549	11.5952816009521	11.2554998397827	11.6276254653931	10.9723930358887	11.2900276184082	10.6737127304077
RET_1022_1034		13.1796464920044	13.3620529174805	12.7113122940063	13.3068351745605	13.0421466827393	13.4288911819458	12.962100982666	13.2503423690796	13.1922855377197	13.1907167434692	12.9169845581055	13.1856517791748	13.0609159469604	12.9974880218506	12.8147144317627	13.1224508285522	13.1686363220215	13.3780965805054	13.1771326065063	13.2917184829712	13.0955419540405	13.0690927505493	12.9459171295166	13.0404863357544	13.1340370178223	13.1592102050781	13.0643749237061	13.0511913299561	12.7669563293457	13.1907758712769	13.0669965744019	12.7657232284546	12.6845874786377	12.697793006897	13.2778701782227	13.1486682891846	13.2168865203857	13.1641006469727	13.0438356399536	13.1694393157959	13.1428785324097	12.8447093963623	13.0705432891846	13.0337009429932	12.677544593811	13.2405672073364	13.1412630081177	13.3689622879028
RON_1346_1358		11.4265727996826	11.2915782928467	11.3012809753418	11.3583879470825	11.4038352966309	11.0745210647583	12.0566511154175	11.4885005950928	11.5657148361206	11.4292821884155	11.9531307220459	11.9352874755859	11.9911937713623	11.8984603881836	11.5252799987793	11.5033750534058	11.7611999511719	11.8259372711182	11.5623483657837	11.5774049758911	11.8603734970093	11.6906700134277	11.4072666168213	11.7879428863525	11.5623388290405	11.3862991333008	11.597487449646	11.6376485824585	11.5231351852417	11.796781539917	11.8162841796875	11.7393970489502	11.6534051895142	11.5034780502319	11.7018928527832	11.7545948028564	11.5412435531616	11.5342359542847	11.814829826355	11.4247579574585	11.4408226013184	11.5462055206299	11.7882785797119	11.6969699859619	11.7585363388062	10.7535457611084	11.756251335144	11.1636867523193
RON_1353_1365		9.51696968078613	9.68849849700928	9.50912094116211	9.55857944488525	9.46098709106445	9.82642459869385	9.41807746887207	9.44556522369385	9.45038032531738	9.43051528930664	9.37915706634521	9.43821048736572	9.60606384277344	9.41639709472656	9.59616565704346	9.34865856170654	9.47939777374268	9.29000663757324	9.50475978851318	9.59126758575439	9.62950420379639	9.35536956787109	9.30563068389893	9.61043071746826	9.45594120025635	9.37485790252686	9.34464931488037	9.56548309326172	9.36462020874023	9.29794406890869	9.67091178894043	9.36306190490723	9.35687065124512	9.28282451629639	9.38862991333008	9.47785568237305	9.52963066101074	9.49621295928955	9.55012321472168	9.30783557891846	9.38678932189941	9.42526531219482	9.66980934143066	9.56587219238281	9.46555709838867	9.53810119628906	9.28951263427734	9.67220592498779
SRC8_CHICK_470_482		8.83074283599854	9.22387886047363	9.1232795715332	9.59680080413818	8.36639785766602	9.11324882507324	7.95563793182373	8.61274433135986	8.93154430389404	9.32125568389893	8.17457294464111	8.90797996520996	8.64902019500732	8.37120342254639	8.19854164123535	8.71070766448975	8.86038589477539	8.5471715927124	8.97918891906738	8.92852306365967	8.24750232696533	8.59301280975342	8.52690505981445	8.41408824920654	8.69381999969482	8.35770893096924	8.92651081085205	8.30056858062744	8.11812591552734	9.52631378173828	8.37928867340088	7.8860912322998	8.25481510162354	8.05787944793701	8.97332763671875	8.34658813476563	9.02629470825195	8.288254737854	8.53167152404785	8.76193332672119	8.70744514465332	8.3709659576416	8.09063148498535	8.29192161560059	8.09822750091553	9.31496238708496	8.415207862854	9.05513668060303
STAT4_714_726		9.17842388153076	9.91216373443604	9.18286800384521	9.37171173095703	9.3674898147583	9.65596199035645	9.16329002380371	9.29447269439697	9.33993434906006	9.39507675170898	8.98547267913818	9.49501419067383	8.74417304992676	9.26977062225342	9.11202430725098	9.64475917816162	9.45711517333984	9.6616039276123	9.59814548492432	9.78239059448242	9.60831928253174	9.18216037750244	8.83237743377686	9.14667320251465	9.43575668334961	9.53105068206787	9.49254894256592	9.46208953857422	9.42826271057129	9.60359668731689	9.34764289855957	9.29707908630371	9.55921173095703	9.41695308685303	9.20230102539063	9.57572364807129	9.50967121124268	9.29011726379395	9.35710525512695	9.42294025421143	9.47617340087891	9.43869113922119	9.40124797821045	9.54705715179443	9.36945819854736	9.5462760925293	9.64997959136963	9.82541370391846
TEC_512_524		10.9789600372314	10.6580381393433	11.0637159347534	10.9660873413086	11.181414604187	10.6716985702515	11.3989248275757	10.9883289337158	11.2502088546753	11.070613861084	11.3246068954468	11.2554769515991	11.5004444122314	11.4628648757935	11.0833015441895	11.1659832000732	11.377667427063	11.3046407699585	11.1758766174316	10.8952798843384	11.3347053527832	11.3271169662476	10.8815584182739	11.2868595123291	11.0827808380127	10.939266204834	11.0845537185669	11.1152477264404	11.2103977203369	11.352180480957	11.3005590438843	11.4209508895874	11.1348581314087	11.1871061325073	11.1558465957642	11.2598686218262	11.1189289093018	11.038763999939	11.2289485931396	10.9315576553345	10.9487295150757	11.1122512817383	11.3215370178223	11.1353416442871	11.3141899108887	10.7146692276001	11.1669797897339	10.614128112793
TNNT1_2_14		10.128399848938	10.6363077163696	11.127592086792	11.5293045043945	8.48097705841064	10.1129026412964	8.01903915405273	8.49078750610352	9.99838733673096	11.2571697235107	9.25005054473877	10.1345024108887	8.77431488037109	8.52693271636963	8.60237789154053	9.35708713531494	10.2728242874146	10.404221534729	10.3329973220825	9.37847900390625	8.00043487548828	9.35075569152832	9.44097328186035	9.60512256622314	9.07008647918701	9.85930252075195	9.90699577331543	9.76043510437012	8.00959873199463	11.5611791610718	8.99202060699463	8.20907688140869	8.0779857635498	8.02263259887695	10.6716251373291	8.48341083526611	10.2439308166504	7.40996360778809	10.11155128479	8.72327709197998	9.31402587890625	8.48113536834717	8.68933773040771	8.74667072296143	8.23146533966064	11.2001981735229	8.63829040527344	10.2122573852539
TYRO3_679_691		11.3204584121704	10.8704414367676	11.4117937088013	10.886399269104	11.345178604126	10.8901891708374	11.3240776062012	11.1598606109619	11.1335067749023	11.1134662628174	11.2004537582397	10.9627952575684	11.1514472961426	10.9628095626831	11.3018503189087	11.0253057479858	11.1826763153076	11.1662120819092	11.0865659713745	10.999792098999	11.2215003967285	11.2098541259766	11.1128244400024	11.3150987625122	11.0984106063843	11.1248779296875	11.2065534591675	11.147497177124	11.1270837783813	11.1075601577759	11.2143888473511	11.3171882629395	11.3998365402222	11.2289133071899	11.0724401473999	11.0990905761719	11.0622663497925	11.184157371521	11.2739419937134	11.0207834243774	11.1671895980835	11.2214479446411	11.2913494110107	11.2772741317749	11.1850090026855	11.1898937225342	11.0298013687134	11.3457555770874
VGFR1_1040_1052		9.54847621917725	9.66132736206055	9.41832542419434	9.60692596435547	9.92226982116699	9.49352169036865	10.0483503341675	9.66969203948975	9.73763084411621	9.51048183441162	10.0051717758179	9.95410633087158	10.1378841400146	9.91197299957275	9.66399478912354	9.74616527557373	9.86280059814453	9.77091121673584	9.86309051513672	9.82307720184326	10.0023050308228	9.76370811462402	9.43396472930908	9.86660671234131	9.8904447555542	9.79059982299805	9.74096870422363	9.68004608154297	9.87477588653564	9.7954044342041	9.88775444030762	9.80039024353027	9.7902250289917	9.59997367858887	9.54406356811523	9.71741390228271	9.28289699554443	9.74013328552246	9.74096298217773	9.7486457824707	9.60765933990479	9.62016296386719	9.70841407775879	9.70593070983887	10.0220184326172	9.41662406921387	9.70466232299805	9.49922561645508
VGFR1_1162_1174		9.80791282653809	9.15465450286865	8.93522548675537	9.60596370697021	9.66685962677002	9.0047607421875	10.0263071060181	9.30878448486328	10.007396697998	9.544189453125	9.63725757598877	9.72322368621826	10.4037055969238	10.8349256515503	9.93024635314941	9.50514698028564	9.70655727386475	10.0131530761719	9.71307182312012	9.43805694580078	9.3124303817749	10.0595512390137	9.95194625854492	10.2276296615601	9.45881080627441	9.76248645782471	9.54594039916992	9.63663482666016	10.0504083633423	9.8451976776123	10.3462438583374	10.4059114456177	9.67732620239258	10.4057340621948	9.43918037414551	9.66047668457031	9.98738956451416	9.68974304199219	10.0495128631592	9.61653232574463	10.0961580276489	9.67698955535889	9.96242046356201	10.2819757461548	10.4925012588501	8.79235363006592	10.0964965820313	9.03631973266602
VGFR1_1326_1338		10.4991388320923	10.6502704620361	10.2331199645996	10.4425392150879	10.7146215438843	10.6698799133301	10.5082921981812	10.4495983123779	10.5133762359619	10.3982753753662	10.0051336288452	10.2137937545776	10.2069978713989	10.3231105804443	10.3019380569458	10.6620788574219	10.3190050125122	10.4933080673218	10.5309276580811	10.529504776001	10.6553411483765	10.2978086471558	10.5123710632324	10.327431678772	10.4724798202515	10.4326982498169	10.4891862869263	10.3810348510742	10.3940992355347	10.4113054275513	10.4674015045166	10.3332185745239	10.2663908004761	10.5461044311523	10.3617067337036	10.6283979415894	10.6287975311279	10.5550899505615	10.5637636184692	10.5266942977905	10.5362129211426	10.424388885498	10.4913463592529	10.7876062393188	10.5841598510742	10.4324283599854	10.5374059677124	10.5744533538818
VGFR2_1046_1058		9.76250171661377	9.61966514587402	9.84933948516846	9.78829193115234	10.1011571884155	9.65904998779297	10.3704080581665	9.78507804870605	9.96475028991699	9.77294158935547	10.3833227157593	10.151556968689	10.4998416900635	10.3771028518677	9.91708087921143	9.63785743713379	9.9874439239502	10.0136804580688	9.96883583068848	9.73880958557129	10.2516832351685	10.0832223892212	9.79404640197754	10.0035057067871	9.82577991485596	9.81813144683838	9.75498867034912	9.78822708129883	9.83323574066162	10.1896705627441	9.95646953582764	10.3380784988403	9.9064884185791	9.73735809326172	9.80883026123047	10.1833658218384	9.90491962432861	9.84086894989014	10.008861541748	9.90358448028564	9.80166721343994	9.64459991455078	10.2230911254883	9.801194190979	10.4113235473633	9.41668796539307	9.87529277801514	9.44786834716797
VGFR2_1052_1064		10.2568473815918	10.5435190200806	9.90292167663574	10.5434875488281	10.3103580474854	10.3778848648071	10.0086975097656	10.1823167800903	10.45103931427	10.3169841766357	10.0480737686157	10.3813819885254	10.2521419525146	10.4036312103271	10.1218118667603	10.3758640289307	10.4148349761963	10.4218196868896	10.3724308013916	10.3545341491699	10.1954307556152	10.3035755157471	10.2195072174072	10.3250503540039	10.4110269546509	10.2657699584961	10.2440814971924	10.2582769393921	10.1232776641846	10.4594554901123	10.1688661575317	9.97179508209229	9.96343326568604	9.83332824707031	10.2998075485229	10.4247884750366	10.416955947876	10.149468421936	10.1513061523438	10.4237041473389	10.3251953125	10.1957216262817	10.2048997879028	10.140944480896	9.75683498382568	10.4582529067993	10.3547554016113	10.3866758346558
VGFR2_1168_1180		10.6297101974487	10.5163269042969	9.99821376800537	10.2691650390625	10.0632629394531	10.4666748046875	10.1145944595337	10.1355571746826	10.4609270095825	10.4761772155762	9.95064067840576	10.2612199783325	10.2739105224609	10.2042293548584	10.1199979782104	10.2190608978271	10.4276723861694	10.4360876083374	10.4453153610229	10.3651132583618	10.3684387207031	10.147255897522	10.1490345001221	10.3568687438965	10.1465978622437	10.1336555480957	10.2456741333008	10.3515920639038	10.0890665054321	10.6679801940918	10.3875608444214	10.1411399841309	10.0095806121826	10.1503734588623	10.3507328033447	10.1651601791382	10.3990039825439	9.94472312927246	10.3956184387207	10.1280860900879	10.2519474029541	9.9808177947998	10.2490730285645	10.0736322402954	10.1201162338257	10.4183444976807	10.2848663330078	10.3816242218018
VGFR2_944_956		10.6584053039551	9.52927112579346	10.876690864563	10.0617074966431	10.7840185165405	9.89589691162109	10.8081073760986	10.6089944839478	10.5995798110962	10.3920631408691	10.9281492233276	10.4251985549927	10.5458669662476	10.5819463729858	10.6879396438599	10.2408027648926	10.4055376052856	10.2443962097168	10.2749166488647	10.1219053268433	10.3073863983154	10.5725288391113	10.4965476989746	10.5244340896606	10.3502101898193	10.3000822067261	10.3309631347656	10.552864074707	10.9607048034668	10.4559211730957	10.7450904846191	10.8370847702026	10.9846000671387	10.8621587753296	10.4484996795654	10.4539623260498	10.1652345657349	10.5257625579834	10.6536064147949	10.2683219909668	10.1180648803711	10.5893211364746	10.8437843322754	10.6460590362549	10.8042917251587	10.4614582061768	10.1971836090088	9.70012950897217
VGFR2_989_1001		12.3929023742676	12.6001596450806	12.0652170181274	12.6092052459717	12.3817663192749	12.8223676681519	12.3456830978394	12.6408882141113	12.5259971618652	12.4139585494995	12.2683582305908	12.4634447097778	12.514232635498	12.4810991287231	12.2748422622681	12.6612377166748	12.4206323623657	12.6067848205566	12.3822393417358	12.4604520797729	12.5804920196533	12.3953495025635	12.4479608535767	12.3253479003906	12.5833292007446	12.5105047225952	12.4571056365967	12.3666095733643	12.2114782333374	12.3878898620605	12.5174627304077	12.1023483276367	12.1277885437012	12.2776489257813	12.6281623840332	12.6528921127319	12.5229005813599	12.5607662200928	12.2540378570557	12.5910215377808	12.5368900299072	12.3932514190674	12.3819751739502	12.3032674789429	12.1906900405884	12.5321817398071	12.713005065918	12.6969480514526
VGFR3_1061_1073		9.7456693649292	9.70316028594971	9.53931713104248	9.6630334854126	9.67558479309082	9.57304763793945	9.78084278106689	9.70584297180176	9.7226734161377	9.58821487426758	9.7376012802124	9.77023315429688	9.34327697753906	9.56576347351074	9.61876106262207	9.64076805114746	9.74250221252441	9.6819953918457	9.67593860626221	9.01803684234619	9.75945281982422	9.64230632781982	9.69362449645996	9.61410140991211	9.68539142608643	9.65708923339844	9.6184196472168	9.77329921722412	9.49227809906006	9.71751499176025	9.96295547485352	9.74280261993408	9.70802116394043	9.6634521484375	9.48516082763672	9.81191730499268	9.69057846069336	9.72629547119141	9.79677867889404	9.76357364654541	9.71250820159912	9.86058330535889	9.74006271362305	9.73651885986328	9.58086204528809	9.47552585601807	9.70276069641113	9.58862590789795
VINC_815_827		10.0070886611938	9.56283187866211	10.120659828186	9.56359577178955	10.0430507659912	9.60196590423584	10.2178544998169	10.1596775054932	10.0480470657349	9.85820484161377	10.30078125	9.72860622406006	9.76148796081543	9.95676040649414	10.1601572036743	9.81279754638672	10.0020132064819	9.71579837799072	9.73940753936768	9.67869853973389	9.77302646636963	10.1002435684204	10.0977334976196	10.1806201934814	9.93061065673828	9.81038093566895	9.81777286529541	9.98075485229492	10.400785446167	9.66024017333984	10.0643453598022	10.1909971237183	10.5035400390625	10.3175582885742	9.80696201324463	9.86741161346436	9.96498394012451	9.94509696960449	10.0697755813599	9.96620178222656	9.93388175964355	10.2797374725342	10.1628885269165	10.2708311080933	10.4327049255371	9.75248908996582	9.83047389984131	9.59780120849609
ZAP70_485_497		11.3050088882446	11.7305917739868	11.3788108825684	11.2914924621582	11.3850011825562	11.6183347702026	11.3232145309448	11.5346803665161	11.4221982955933	11.3966789245605	11.310094833374	11.4681644439697	11.3777732849121	11.4532299041748	11.3411283493042	11.6642293930054	11.4367961883545	11.5465974807739	11.5322093963623	11.6888151168823	11.5749816894531	11.4545822143555	11.4203720092773	11.4529228210449	11.6512603759766	11.6015586853027	11.604151725769	11.4692068099976	11.5244026184082	11.4083166122437	11.4654378890991	11.2569561004639	11.471996307373	11.5164480209351	11.5822744369507	11.8179454803467	11.5258436203003	11.7052125930786	11.446008682251	11.7008419036865	11.5904035568237	11.7138204574585	11.4429082870483	11.4621000289917	11.4662761688232	11.3350982666016	11.7506141662598	11.5362567901611
ZBT16_621_633		10.0353002548218	9.62370586395264	10.4923677444458	9.68955421447754	10.3386850357056	9.68359279632568	10.1608877182007	10.1721649169922	10.0187530517578	9.87180519104004	10.4521989822388	9.89105606079102	10.1482429504395	9.85434055328369	10.2894830703735	9.76855278015137	9.86598587036133	9.96907520294189	9.80703449249268	9.838942527771	10.0959215164185	10.0096759796143	10.0521697998047	10.3093376159668	9.86458778381348	9.97183132171631	10.0143976211548	10.0536794662476	10.305082321167	10.0964574813843	10.2688903808594	10.3429489135742	10.4569177627563	10.2474184036255	10.0439682006836	10.0522661209106	9.80561637878418	10.0356025695801	10.2273654937744	9.8090763092041	9.80599021911621	10.1388940811157	10.333194732666	10.2998504638672	10.0588693618774	10.0627098083496	9.79999828338623	9.71853065490723
[truncated: 8 more columns]
